# Supplementary material for: Interaction of obesity polygenic score with lifestyle risk factors in an electronic health record biobank
Source: BMC Med. 2022 Jan 12;20:5. doi: 10.1186/s12916-021-02198-9 (PMC8753909; doi:10.1186/s12916-021-02198-9)
Supplement: Supplementary file 2 — Additional file 2: Tables S1-S5. Table S1. – [Characteristics of participants in MGB Biobank]. Table S2. – [97 BMI SNP associations with BMI (in kg/m2) in MGB Biobank]. Table S3. – [Associations of obesity PRS per SD with obesity lifestyle risk index and risk factors]. Table S4. – [Cross-sectional PheWAS results for obesity PRS in all patients in the MGB Biobank]. Table S5. – [phenome-wide interactions between obesity PRS and obesity lifestyle risk index on disease]. [file 12916_2021_2198_MOESM2_ESM.xlsx]

## Sheet: Description
Additional File 2 - Interaction of obesity polygenic score with lifestyle risk factors in an electronic health record biobank

## Sheet: STable1
Table S1. General characteristics of study participants of European ancestry in the Mass General Brigham Biobank.
	Analytical subset
	Genetics-only	Genetics-lifestyle (genetics subset with lifestyle data)	Lifestyle-only (independent subset - no genetics data)
N	33511	17040	30045
Age, years	60.0 (16.9)	60.2 (16.4)	57.8 (16.7)
Sex, % female	53.1	57.5	60.2
Clinically-measured BMI, kg/m2	28.3 (6.3)	28.1 (6.2)	27.8 (6.2)
Charlson Comorbidity Index, %
10-yr survival> 90.15% (healthiest)	29.9	29.3	36.1
10-yr survival= 0.009% (sickest)	37	35.1	27.9
Obesity polygenic risk score, median (range) of effect alleles	90 (64, 117)	90 (65, 117)	NA
Obesity lifestyle risk index score	NA	3.803 (1.569)	NA
Values are presented as mean (standard deviation) for age, BMI, and Obesity lifestyle risk index score (prior to scaling), or median (range) for Obesity polygenic risk score, or %.
Charlson Comorbidity Index is a validated index that combines the presence and severity of comorbidities. Low morbidity (healthiest): 10-yr survival> 90.15% and high morbidity (sickest): 10-yr survival= 0.009%.

## Sheet: STable2
Table S2. Individual 97 BMI single nucleotide polymorphism associations with clinically measured BMI (in kg/m2) in an electronic health record biobank (MGB Biobank) and comparison with the population-based study from the GIANT Consortium (Locke et al.). Results are ordered by P value of associations in MGB Biobank.
						MGB Biobank				GIANT Consortium (Locke et al.)
SNP	Chromosome	Position	Nearest Gene(s)	Effect Allele	Other Allele	EAF	Beta	SE	P value	EAF	Beta	SE
rs1558902	16	53803574	FTO	A	T	0.421802	0.576196	0.051047	1.73e-29	0.415	0.082	0.003
rs2112347	5	75015242	POC5	T	G	0.635717	0.272202	0.0523529	2.01e-07	0.629	0.026	0.003
rs13021737	2	632550	TMEM18	G	A	0.813464	0.304633	0.0648718	2.67e-06	0.828	0.06	0.004
rs6567160	18	57829135	MC4R	C	T	0.227284	0.263129	0.0600152	1.17e-05	0.236	0.056	0.004
rs3810291	19	47569003	ZC3H4	A	G	0.671869	0.227	0.0537281	2.4e-05	0.666	0.028	0.004
rs2287019	19	46202172	QPCTL	C	T	0.808824	0.269927	0.0642213	2.64e-05	0.804	0.036	0.004
rs11030104	11	27684517	BDNF	A	G	0.790323	0.254297	0.0618759	3.97e-05	0.792	0.041	0.004
rs12566985	1	75002193	FPGT-TNNI3K	G	A	0.434081	0.196668	0.0508653	0.000110653	0.446	0.024	0.003
rs16951275	15	68077168	MAP2K5	T	C	0.764943	0.229671	0.0594738	0.000112818	0.784	0.031	0.004
rs7138803	12	50247468	BCDIN3D	A	G	0.378697	0.197519	0.0517738	0.00013642	0.384	0.032	0.003
rs543874	1	177889480	SEC16B	G	A	0.182656	0.248726	0.0654655	0.000145357	0.193	0.048	0.004
rs12940622	17	78615571	RPTOR	G	A	0.574364	0.184537	0.0510002	0.000296934	0.575	0.018	0.003
rs11688816	2	63053048	EHBP1	G	A	0.499269	0.180482	0.0508045	0.000382178	0.525	0.017	0.003
rs10182181	2	25150296	ADCY3	G	A	0.474874	0.174256	0.0503143	0.000534219	0.462	0.031	0.003
rs1000940	17	5283252	RABEP1	G	A	0.300767	0.183256	0.0550862	0.000879768	0.32	0.019	0.003
rs7243357	18	56883319	GRP	T	G	0.811823	0.21343	0.0645983	0.000954391	0.812	0.022	0.004
rs1167827	7	75163169	HIP1	G	A	0.584987	0.165743	0.0512685	0.00122694	0.553	0.02	0.003
rs657452	1	49589847	AGBL4	A	G	0.391319	0.164742	0.051905	0.00150544	0.394	0.023	0.003
rs16851483	3	141275436	RASA2	T	G	0.0630688	0.325397	0.103687	0.00170112	0.066	0.048	0.008
rs12446632	16	19935389	GPRC5B	G	A	0.851004	0.214937	0.0707563	0.00238579	0.865	0.04	0.005
rs1928295	9	120378483	TLR4	T	C	0.551849	0.151369	0.0505269	0.00273939	0.548	0.019	0.003
rs1516725	3	185824004	ETV5	C	T	0.860717	0.21732	0.0730881	0.00294742	0.872	0.045	0.005
rs10938397	4	45182527	GNPDA2	G	A	0.435379	0.150426	0.0506369	0.00297378	0.434	0.04	0.003
rs11847697	14	30515112	PRKD1	T	C	0.0449106	0.355735	0.122069	0.00356842	0.042	0.049	0.008
rs12429545	13	54102206	OLFM4	A	G	0.127301	0.212977	0.0757975	0.00496	0.133	0.033	0.005
rs3817334	11	47650993	MTCH2	T	C	0.410925	0.141306	0.0511896	0.00577559	0.407	0.026	0.003
rs11057405	12	122781897	CLIP1	G	A	0.912462	0.241381	0.0895996	0.00706393	0.901	0.031	0.006
rs13191362	6	163033350	PARK2	A	G	0.878622	0.206437	0.0770486	0.0073813	0.879	0.028	0.005
rs1016287	2	59305625	FLJ30838	T	C	0.30026	0.144591	0.0546956	0.00820813	0.287	0.023	0.003
rs2075650	19	45395619	TOMM40	A	G	0.868536	0.195773	0.0748522	0.0089151	0.848	0.026	0.005
rs12885454	14	29736838	PRKD1	C	A	0.664856	0.140047	0.05356	0.00893301	0.642	0.021	0.003
rs977747	1	47684677	TAL1	T	G	0.398227	0.12804	0.0513979	0.012738	0.391	0.017	0.003
rs2080454	16	49062590	CBLN1	C	A	0.348796	0.129484	0.0530124	0.0145903	0.405	0.017	0.003
rs11126666	2	26928811	KCNK3	A	G	0.257856	0.14	0.0574146	0.0147578	0.283	0.021	0.003
rs1441264	13	79580919	MIR548A2	A	G	0.603921	0.124098	0.0517129	0.016412	0.609	0.018	0.003
rs12016871	13	28017782	MTIF3	T	C	0.167259	0.160908	0.0675962	0.0172981	0.203	0.03	0.005
rs2176598	11	43864278	HSD17B12	T	C	0.267047	0.133666	0.0569587	0.018946	0.251	0.02	0.004
rs6477694	9	111932342	EPB41L4B	C	T	0.3274	0.124376	0.0537168	0.0205978	0.365	0.017	0.003
rs4787491	16	30015337	INO80E	G	A	0.538823	0.115266	0.0504058	0.0222166	0.509	0.016	0.003
rs2245368	7	76608143	PMS2L11	C	T	0.176688	0.150581	0.0662135	0.0229622	0.18	0.032	0.006
rs17024393	1	110154688	GNAT2	C	T	0.025335	0.363167	0.160213	0.0234105	0.04	0.066	0.009
rs758747	16	3627358	NLRC3	T	C	0.283579	0.12542	0.0560605	0.0252784	0.265	0.023	0.004
rs9925964	16	31129942	KAT8	A	G	0.607636	0.115357	0.0517113	0.0257025	0.62	0.019	0.003
rs10132280	14	25928179	STXBP6	C	A	0.692489	0.120813	0.0545255	0.0267176	0.682	0.023	0.003
rs9374842	6	120185665	LOC285762	T	C	0.767062	0.131402	0.0598251	0.028068	0.748	0.019	0.004
rs4256980	11	8673939	TRIM66	G	C	0.631972	0.114821	0.0522979	0.0281333	0.646	0.021	0.003
rs7903146	10	114758349	TCF7L2	C	T	0.699427	0.120059	0.0550946	0.0293291	0.713	0.023	0.003
rs17724992	19	18449238	PGPEP1	A	G	0.728731	0.121798	0.0565022	0.0311204	0.746	0.019	0.004
rs17203016	2	208255518	CREB1	G	A	0.184581	0.137428	0.0651234	0.0348426	0.197	0.021	0.004
rs16907751	8	81375457	ZBTB10	C	T	0.887321	0.168044	0.0798494	0.0353421	0.916	0.035	0.007
rs9641123	7	93197732	CALCR	C	G	0.407866	0.106843	0.0512988	0.0372818	0.429	0.019	0.004
rs7239883	18	40147671	LOC284260	G	A	0.395243	0.106521	0.0517264	0.039472	0.393	0.016	0.003
rs3888190	16	28889486	ATP2A1	A	C	0.363	0.108121	0.052558	0.0396772	0.403	0.031	0.003
rs3101336	1	72751185	NEGR1	C	T	0.636612	0.1071	0.052877	0.0428297	0.613	0.033	0.003
rs2836754	21	40291740	ETS2	C	T	0.614201	0.10022	0.0519647	0.0537886	0.612	0.016	0.003
rs11583200	1	50559820	ELAVL4	C	T	0.37616	0.100098	0.0520012	0.0542475	0.396	0.018	0.003
rs9914578	17	2005136	SMG6	G	C	0.195473	0.122151	0.06367	0.0550568	0.211	0.02	0.004
rs1808579	18	21104888	C18orf8	C	T	0.558817	0.0959292	0.0512398	0.0611937	0.534	0.017	0.003
rs3736485	15	51748610	DMXL2	A	G	0.459431	0.0933001	0.0504858	0.0646051	0.454	0.018	0.003
rs29941	19	34309532	KCTD15	G	A	0.681761	0.100007	0.0543461	0.0657492	0.669	0.018	0.003
rs2207139	6	50845490	TFAP2B	G	A	0.176554	0.120273	0.0663556	0.0699097	0.177	0.045	0.004
rs11727676	4	145659064	HHIP	T	C	0.90242	0.153783	0.0850504	0.070594	0.91	0.036	0.006
rs11191560	10	104869038	NT5C2	C	T	0.0864194	0.156283	0.0894364	0.0805734	0.089	0.031	0.005
rs2033732	8	85079709	RALYL	C	T	0.749082	0.0988476	0.0577891	0.0871855	0.747	0.019	0.004
rs11165643	1	96924097	PTBP2	T	C	0.57311	0.0863904	0.0508474	0.089327	0.583	0.022	0.003
rs7899106	10	87410904	GRID1	G	A	0.046343	0.200253	0.119648	0.0942027	0.052	0.04	0.007
rs2820292	1	201784287	NAV1	C	A	0.539763	0.0832628	0.0508256	0.101389	0.555	0.02	0.003
rs3849570	3	81792112	GBE1	A	C	0.327773	0.0853453	0.0536149	0.111435	0.359	0.019	0.003
rs13107325	4	103188709	SLC39A8	T	C	0.0874191	0.127411	0.0884174	0.149591	0.072	0.048	0.007
rs7141420	14	79899454	NRXN3	T	C	0.526931	0.0715345	0.0504744	0.156422	0.527	0.024	0.003
rs2121279	2	143043285	LRP1B	T	C	0.120184	0.0990534	0.0777196	0.202497	0.152	0.025	0.004
rs12401738	1	78446761	FUBP1	A	G	0.327102	0.0679126	0.0546093	0.213653	0.352	0.021	0.003
rs2365389	3	61213993	FHIT	T	C	0.609233	0.0609355	0.0516678	0.23826	0.582	0.02	0.003
rs7164727	15	73093991	LOC100287559	T	C	0.669198	0.0628882	0.0536236	0.240896	0.686	0.018	0.003
rs6091540	20	51087862	ZFP64	C	T	0.715556	0.0647659	0.0558123	0.245885	0.723	0.019	0.004
rs17405819	8	76806584	HNF4G	T	C	0.693459	0.0624822	0.0546989	0.25334	0.7	0.022	0.003
rs6804842	3	25106437	RARB	G	A	0.570932	0.0570698	0.0509482	0.262657	0.575	0.019	0.003
rs13078960	3	85807590	CADM2	G	T	0.215467	0.0590449	0.0612913	0.33538	0.196	0.03	0.004
rs9540493	13	66205704	MIR548X2	A	G	0.429531	0.0487435	0.0509873	0.339082	0.456	0.017	0.003
rs13201877	6	137675541	IFNGR1	G	A	0.128197	0.070937	0.0753186	0.346289	0.142	0.023	0.005
rs7715256	5	153537893	GALNT10	G	T	0.433753	0.047591	0.0507873	0.348733	0.421	0.016	0.003
rs205262	6	34563164	C6orf106	G	A	0.281669	0.0519258	0.0560826	0.354515	0.273	0.022	0.004
rs2033529	6	40348653	TDRG1	G	A	0.281564	0.0501805	0.0565205	0.374641	0.293	0.019	0.003
rs1460676	2	164567689	FIGN	C	T	0.161395	0.0591642	0.0681597	0.385388	0.173	0.02	0.004
rs2650492	16	28333411	SBK1	A	G	0.278267	0.0471714	0.0563114	0.402213	0.303	0.021	0.004
rs10733682	9	129460914	LMX1B	A	G	0.482901	0.0309767	0.0504634	0.539322	0.478	0.017	0.003
rs1528435	2	181550962	UBE2E3	T	C	0.620184	-0.0318676	0.0519478	0.53958	0.631	0.018	0.003
rs9400239	6	108977663	FOXO3	C	T	0.690251	0.0295451	0.0544605	0.587474	0.688	0.019	0.003
rs12286929	11	115022404	CADM1	G	A	0.532213	0.0247111	0.0504584	0.624327	0.523	0.022	0.003
rs2176040	2	227092802	LOC646736	A	G	0.352302	0.0203778	0.0526491	0.698723	0.365	0.014	0.003
rs492400	2	219349752	USP37	C	T	0.421981	-0.00865736	0.0510427	0.865318	0.423	0.016	0.003
rs10968576	9	28414339	LINGO2	G	A	0.302751	-0.00838126	0.0553508	0.879645	0.32	0.025	0.003
rs17001654	4	77129568	SCARB2	G	C	0.167602	-0.00971565	0.0673102	0.885232	0.153	0.031	0.005
rs17094222	10	102395440	HIF1AN	C	T	0.218973	-0.00834879	0.0608616	0.890892	0.211	0.025	0.004
rs6465468	7	95169514	ASB4	T	G	0.289442	0.0056982	0.0554992	0.918224	0.304	0.017	0.004
rs4740619	9	15634326	C9orf93	T	C	0.546074	0.00426411	0.0506017	0.932844	0.542	0.018	0.003
rs7599312	2	213413231	ERBB4	G	A	0.748172	-0.00181987	0.0581859	0.975049	0.724	0.022	0.003
Genetic association analyses were performed using an additive genetic model adjusted for age, sex, and 5 principal components of ancestry. Nearest Gene(s) column indicates all genes within the locus of interest. Beta and SE estimates are per each additional effect (i.e., BMI-increasing) allele in kg/m2. Position is base pair coordinate hg19.
Abbreviations: EAF=effect allele frequency, SE=standard error, SNP=single nucleotide polymorphism.

## Sheet: STable3
Table S3. Associations of the obesity polygenic risk score per SD with the obesity lifestyle risk index and individual obesogenic lifestyle risk factors.
Lifestyle risk factors	Beta (95% CI) per effect allele*	P value
Obesity lifestyle risk index	-0.009 (-0.024, 0.007)	0.28584
Alcohol intake	0.004 (-0.026, 0.034)	0.77433
Education	0.004 (-0.017, 0.025)	0.713458
Exercise	0.051 (-0.006, 0.108)	0.08037
Sleep duration	-0.016 (-0.039, 0.007)	0.1616
Night shifts*	1.061 (0.91, 1.236)	0.45
Association results are from linear (or logistic for night shifts) regression models adjusted for age at survey completion, sex, genotyping array, and 5 principal components of ancestry.
*OR (95% CI) for night shift work
Abbreviations: CI=confidence interval, OR=odds ratio, SD=standard deviation.

## Sheet: STable4
Table S4. Cross-sectional phenome-wide association results for the obesity polygenic risk score in all patients in the MGB Biobank, then stratified by highest and lowest patient morbidity. Results are per SD increment in the obesity polygenic risk score.
			All patients (n =33,511)					10-yr survival> 90.15% (n =10,009)			10-yr survival= 0.009% (n =12,385)
Phecode	Description	Group	n cases/n controls	OR (95% CI) per SD	P value	OR (95% CI) per SD - BMI adj.*	P value - BMI adj.	n cases/n controls	OR (95% CI) per SD	P value	n cases/n controls	OR (95% CI) per SD	P value
278.11	Morbid obesity	endocrine/metabolic	2977 / 21413	1.38 (1.33, 1.44)	3.30542e-59	1.17 (1.11, 1.24)	1.33229e-08	489 / 7774	1.48 (1.35, 1.63)	1.39315e-16	1646 / 6254	1.35 (1.27, 1.43)	9.50124e-25
278.1	Obesity	endocrine/metabolic	6395 / 21413	1.26 (1.22, 1.29)	4.71362e-55	1.1 (1.06, 1.14)	6.5657e-07	987 / 7774	1.32 (1.23, 1.41)	6.40658e-16	3582 / 6254	1.24 (1.19, 1.29)	1.32335e-23
539	Bariatric surgery	digestive	938 / 32259	1.38 (1.29, 1.48)	3.22516e-22	1.23 (1.15, 1.32)	2.47015e-09	185 / 9765	1.46 (1.26, 1.7)	4.77218e-07	446 / 11843	1.26 (1.14, 1.39)	3.47546e-06
250.2	Type 2 diabetes	endocrine/metabolic	4839 / 23746	1.13 (1.1, 1.17)	1.12056e-13	1.05 (1.02, 1.09)	0.00322722	128 / 9300	1.08 (0.9, 1.28)	0.407941	3820 / 5974	1.12 (1.07, 1.16)	1.73235e-07
278.4	Abnormal weight gain	endocrine/metabolic	1821 / 21413	1.19 (1.14, 1.25)	1.3515e-12	1.05 (1, 1.11)	0.0584236	367 / 7774	1.15 (1.03, 1.28)	0.0100967	896 / 6254	1.18 (1.1, 1.27)	4.65015e-06
401.1	Essential hypertension	circulatory system	15966 / 14352	1.1 (1.07, 1.13)	4.47121e-12	1.03 (1, 1.06)	0.0264593	1364 / 7813	1.15 (1.08, 1.22)	8.75614e-06	9707 / 1767	1.06 (1, 1.11)	0.0482008
250.3	Insulin pump user	endocrine/metabolic	1570 / 23746	1.2 (1.14, 1.26)	2.44876e-11	1.11 (1.06, 1.18)	8.80742e-05	30 / 9300	1.1 (0.76, 1.59)	0.603481	1345 / 5974	1.18 (1.11, 1.25)	1.71532e-07
250.22	Type 2 diabetes with renal manifestations	endocrine/metabolic	1243 / 23746	1.22 (1.15, 1.3)	7.70775e-11	1.14 (1.07, 1.21)	4.21893e-05	NA	NA	NA	1218 / 5974	1.21 (1.14, 1.3)	3.04282e-09
327.32	Obstructive sleep apnea	neurological	3890 / 22296	1.12 (1.08, 1.16)	6.17472e-10	1.02 (0.98, 1.06)	0.319993	439 / 8064	1.13 (1.02, 1.25)	0.0146871	2330 / 6598	1.09 (1.03, 1.14)	0.000808739
278	Overweight, obesity and other hyperalimentation	endocrine/metabolic	3237 / 21413	1.12 (1.08, 1.16)	3.1277e-09	1.04 (1, 1.09)	0.0356265	440 / 7774	1.11 (1.01, 1.22)	0.0351918	1885 / 6254	1.1 (1.04, 1.16)	0.000450808
428.4	Heart failure with preserved EF [Diastolic heart failure]	circulatory system	1754 / 25337	1.16 (1.11, 1.23)	9.96727e-09	1.1 (1.04, 1.16)	0.000507099	NA	NA	NA	1597 / 6533	1.12 (1.06, 1.19)	9.89436e-05
456	Chronic venous insufficiency [CVI]	circulatory system	1347 / 18654	1.16 (1.1, 1.23)	2.32119e-07	1.11 (1.05, 1.17)	0.000526762	106 / 8200	1.19 (0.98, 1.45)	0.0747456	916 / 3835	1.12 (1.04, 1.21)	0.00195551
327.3	Sleep apnea	neurological	2432 / 22296	1.12 (1.07, 1.17)	3.35838e-07	1.03 (0.98, 1.07)	0.253887	185 / 8064	1.23 (1.06, 1.42)	0.00705338	1626 / 6598	1.07 (1.01, 1.13)	0.0136456
250.23	Type 2 diabetes with ophthalmic manifestations	endocrine/metabolic	431 / 23746	1.29 (1.17, 1.42)	3.46722e-07	1.2 (1.09, 1.33)	0.00028519	NA	NA	NA	417 / 5974	1.28 (1.16, 1.42)	1.93139e-06
740.9	Osteoarthrosis NOS	musculoskeletal	7850 / 18783	1.08 (1.05, 1.11)	4.5662e-07	1.04 (1.01, 1.07)	0.0124753	503 / 8278	1.07 (0.97, 1.17)	0.178816	5023 / 4399	1.05 (1.01, 1.1)	0.0175352
250.7	Diabetic retinopathy	endocrine/metabolic	435 / 28318	1.28 (1.16, 1.41)	5.94291e-07	1.21 (1.1, 1.33)	0.000144596	NA	NA	NA	398 / 9155	1.24 (1.12, 1.38)	2.7979e-05
585.1	Acute renal failure	genitourinary	3291 / 22810	1.1 (1.06, 1.14)	1.31856e-06	1.08 (1.04, 1.13)	5.61575e-05	74 / 9291	0.91 (0.72, 1.15)	0.42557	2851 / 4803	1.1 (1.05, 1.15)	0.000107462
740.11	Osteoarthrosis, localized, primary	musculoskeletal	7488 / 18783	1.07 (1.04, 1.11)	2.25149e-06	1.04 (1, 1.07)	0.0261711	703 / 8278	1.05 (0.97, 1.14)	0.22486	4245 / 4399	1.05 (1, 1.1)	0.0324381
782.3	Edema	symptoms	3720 / 26266	1.09 (1.05, 1.13)	3.66478e-06	1.05 (1.01, 1.09)	0.0130122	184 / 9306	1.07 (0.92, 1.24)	0.397339	2923 / 7588	1.07 (1.03, 1.12)	0.00186922
401.22	Hypertensive chronic kidney disease	circulatory system	2188 / 14352	1.13 (1.08, 1.2)	4.24406e-06	1.09 (1.03, 1.15)	0.00320295	NA	NA	NA	2039 / 1767	1.1 (1.03, 1.18)	0.00828164
415.2	Chronic pulmonary heart disease	circulatory system	912 / 27180	1.17 (1.09, 1.25)	5.64806e-06	1.13 (1.05, 1.21)	0.000533156	24 / 9616	1.02 (0.68, 1.52)	0.937694	752 / 7881	1.15 (1.06, 1.24)	0.000421647
586	Other disorders of the kidney and ureters	genitourinary	2501 / 22810	1.11 (1.06, 1.15)	5.8996e-06	1.09 (1.04, 1.14)	0.000170903	81 / 9291	1.1 (0.88, 1.37)	0.400033	2011 / 4803	1.11 (1.05, 1.17)	0.000173565
249	Secondary diabetes mellitus	endocrine/metabolic	653 / 23746	1.2 (1.11, 1.3)	7.32566e-06	1.14 (1.05, 1.24)	0.00105987	NA	NA	NA	577 / 5974	1.17 (1.07, 1.28)	0.00052395
261	Vitamin deficiency	endocrine/metabolic	346 / 23394	1.27 (1.14, 1.42)	9.42718e-06	1.17 (1.05, 1.3)	0.00457942	117 / 8126	1.37 (1.14, 1.65)	0.000845607	117 / 6880	1.17 (0.97, 1.4)	0.10045
585.3	Chronic renal failure [CKD]	genitourinary	2615 / 22810	1.1 (1.06, 1.15)	1.09994e-05	1.08 (1.04, 1.13)	0.000349417	NA	NA	NA	2434 / 4803	1.1 (1.05, 1.16)	0.000158762
428.3	Heart failure with reduced EF [Systolic or combined heart failure]	circulatory system	1759 / 25337	1.12 (1.07, 1.18)	1.18248e-05	1.08 (1.03, 1.14)	0.00254538	20 / 9557	1.4 (0.9, 2.18)	0.131222	1520 / 6533	1.11 (1.05, 1.18)	0.000528803
262	Mineral deficiency NEC	endocrine/metabolic	459 / 23394	1.23 (1.12, 1.35)	1.1889e-05	1.2 (1.09, 1.32)	0.000169458	94 / 8126	1.35 (1.1, 1.66)	0.00391704	263 / 6880	1.07 (0.94, 1.21)	0.308719
585.33	Chronic Kidney Disease, Stage III	genitourinary	2465 / 22810	1.1 (1.06, 1.15)	1.45735e-05	1.08 (1.03, 1.13)	0.00110066	NA	NA	NA	2242 / 4803	1.09 (1.04, 1.15)	0.000693717
571.5	Other chronic nonalcoholic liver disease	digestive	2186 / 23168	1.1 (1.05, 1.15)	1.50905e-05	1.04 (0.99, 1.09)	0.088845	176 / 8847	1.12 (0.97, 1.3)	0.133905	1481 / 5892	1.04 (0.98, 1.11)	0.146181
681.5	Cellulitis and abscess of leg, except foot	dermatologic	1144 / 25161	1.14 (1.07, 1.21)	1.67598e-05	1.08 (1.02, 1.15)	0.0109385	99 / 8622	1.04 (0.86, 1.27)	0.668047	855 / 7708	1.13 (1.05, 1.21)	0.00108549
269	Proteinuria	endocrine/metabolic	769 / 28637	1.17 (1.09, 1.26)	2.48606e-05	1.14 (1.06, 1.23)	0.000455472	49 / 9614	1.16 (0.87, 1.53)	0.308733	587 / 9152	1.19 (1.09, 1.29)	6.35577e-05
250.24	Type 2 diabetes with neurological manifestations	endocrine/metabolic	1292 / 23746	1.13 (1.07, 1.2)	2.52599e-05	1.06 (1, 1.12)	0.0632506	1 / 9300	NA	NA	1216 / 5974	1.11 (1.04, 1.18)	0.00113973
401.2	Hypertensive heart and/or renal disease	circulatory system	696 / 14352	1.21 (1.11, 1.32)	2.63436e-05	1.15 (1.05, 1.26)	0.00318239	NA	NA	NA	691 / 1767	1.18 (1.06, 1.3)	0.00161339
428.1	Congestive heart failure (CHF) NOS	circulatory system	3151 / 25337	1.09 (1.05, 1.13)	2.94994e-05	1.05 (1, 1.09)	0.0280099	49 / 9557	1.35 (1.02, 1.79)	0.0383571	2688 / 6533	1.06 (1.01, 1.11)	0.0198536
263	Other nutritional deficiency	endocrine/metabolic	793 / 23394	1.16 (1.08, 1.24)	6.48334e-05	1.1 (1.03, 1.18)	0.00765816	147 / 8126	1.15 (0.98, 1.35)	0.0943104	446 / 6880	1.09 (0.99, 1.2)	0.0776267
261.4	Vitamin D deficiency	endocrine/metabolic	3455 / 23394	1.08 (1.04, 1.12)	7.01101e-05	1.05 (1.01, 1.09)	0.0073879	659 / 8126	1.15 (1.06, 1.24)	0.000828245	1798 / 6880	1.02 (0.97, 1.08)	0.403387
280.1	Iron deficiency anemias, unspecified or not due to blood loss	hematopoietic	2319 / 21045	1.09 (1.05, 1.14)	7.53984e-05	1.08 (1.04, 1.13)	0.000405824	344 / 8227	1.15 (1.03, 1.29)	0.0106754	1540 / 4869	1.06 (1, 1.12)	0.055216
740.1	Osteoarthritis; localized	musculoskeletal	1821 / 18783	1.11 (1.05, 1.17)	9.58707e-05	1.05 (0.99, 1.11)	0.080065	97 / 8278	1.36 (1.11, 1.67)	0.00346538	1227 / 4399	1.09 (1.02, 1.16)	0.0147581
854	Complications of cardiac/vascular device, implant, and graft	injuries & poisonings	528 / 28449	1.19 (1.09, 1.3)	0.000106635	1.17 (1.07, 1.28)	0.000383119	8 / 9614	NA	NA	446 / 9039	1.13 (1.03, 1.25)	0.010162
285.21	Anemia in chronic kidney disease	hematopoietic	610 / 21045	1.17 (1.08, 1.27)	0.000140467	1.16 (1.07, 1.26)	0.000318213	3 / 8227	NA	NA	562 / 4869	1.16 (1.06, 1.27)	0.000920195
286.2	Encounter for long-term (current) use of anticoagulants	hematopoietic	3539 / 23644	1.07 (1.03, 1.12)	0.00017277	1.04 (1.01, 1.09)	0.0245817	136 / 8887	1.21 (1.02, 1.43)	0.0296853	2762 / 6152	1.04 (0.99, 1.09)	0.0990384
415.21	Primary pulmonary hypertension	circulatory system	392 / 27180	1.21 (1.1, 1.34)	0.000180986	1.18 (1.06, 1.3)	0.00167705	NA	NA	NA	328 / 7881	1.18 (1.06, 1.32)	0.00330638
416	Cardiomegaly	circulatory system	2334 / 27180	1.09 (1.04, 1.14)	0.000196338	1.05 (1, 1.1)	0.0318335	79 / 9616	0.99 (0.79, 1.24)	0.95417	1892 / 7881	1.08 (1.02, 1.14)	0.00502886
427.21	Atrial fibrillation	circulatory system	4580 / 14069	1.08 (1.04, 1.13)	0.000218917	1.05 (1.01, 1.1)	0.0128892	160 / 6907	1.11 (0.95, 1.31)	0.196482	3471 / 2101	1.03 (0.97, 1.09)	0.387394
771.1	Swelling of limb	symptoms	3859 / 23798	1.07 (1.03, 1.11)	0.000227368	1.03 (0.99, 1.07)	0.111863	272 / 8761	1.15 (1.01, 1.3)	0.0279727	2765 / 6610	1.02 (0.97, 1.06)	0.447669
305.2	Eating disorder	mental disorders	559 / 13363	1.18 (1.08, 1.29)	0.000228915	1.07 (0.97, 1.17)	0.165526	226 / 4619	1.06 (0.92, 1.21)	0.452776	190 / 3663	1.15 (0.99, 1.34)	0.0662866
427.22	Atrial flutter	circulatory system	1811 / 14069	1.12 (1.05, 1.18)	0.000267062	1.08 (1.02, 1.15)	0.00877125	49 / 6907	1.16 (0.86, 1.56)	0.341813	1450 / 2101	1.07 (0.99, 1.15)	0.0920819
585.34	Chronic Kidney Disease, Stage IV	genitourinary	915 / 22810	1.14 (1.06, 1.22)	0.000279453	1.12 (1.04, 1.2)	0.00207177	NA	NA	NA	839 / 4803	1.14 (1.05, 1.23)	0.00101594
250.25	Diabetes type 2 with peripheral circulatory disorders	endocrine/metabolic	695 / 23746	1.16 (1.07, 1.25)	0.000320998	1.08 (1, 1.17)	0.0499831	NA	NA	NA	654 / 5974	1.13 (1.04, 1.23)	0.0036629
414	Other forms of chronic heart disease	circulatory system	1116 / 21760	1.12 (1.05, 1.2)	0.000343603	1.09 (1.02, 1.16)	0.0115974	31 / 9092	1.43 (1, 2.05)	0.0471034	906 / 4674	1.06 (0.98, 1.14)	0.157854
508	Pulmonary collapse; interstitial and compensatory emphysema	respiratory	4504 / 22499	1.06 (1.03, 1.1)	0.00036336	1.05 (1.02, 1.09)	0.00312714	174 / 9243	1.07 (0.92, 1.25)	0.356276	3532 / 4864	1.06 (1.01, 1.11)	0.0136938
454.11	Varicose veins of lower extremity, symptomtic	circulatory system	1052 / 18654	1.12 (1.05, 1.19)	0.00042776	1.08 (1.02, 1.15)	0.015245	116 / 8200	1.19 (0.99, 1.43)	0.0670813	635 / 3835	1.1 (1.01, 1.2)	0.0245948
250.6	Polyneuropathy in diabetes	endocrine/metabolic	832 / 23746	1.14 (1.06, 1.22)	0.000434512	1.06 (0.99, 1.14)	0.120583	NA	NA	NA	786 / 5974	1.11 (1.03, 1.2)	0.00555174
585.31	Renal dialysis	genitourinary	583 / 22810	1.16 (1.07, 1.26)	0.000434688	1.15 (1.06, 1.25)	0.000999884	NA	NA	NA	499 / 4803	1.13 (1.02, 1.24)	0.0134825
256.4	Polycystic ovaries	endocrine/metabolic	353 / 26993	1.21 (1.09, 1.35)	0.000540431	1.07 (0.96, 1.2)	0.215311	169 / 8805	1.13 (0.96, 1.32)	0.13643	70 / 8826	1.3 (1.02, 1.66)	0.0341445
318	Tobacco use disorder	mental disorders	7607 / 20289	1.05 (1.02, 1.08)	0.00055189	1.04 (1.01, 1.07)	0.00833043	954 / 7401	1 (0.93, 1.07)	0.931761	4692 / 5561	1.03 (0.99, 1.08)	0.100209
401.3	Other hypertensive complications	circulatory system	1137 / 14352	1.12 (1.05, 1.19)	0.000659922	1.08 (1.01, 1.15)	0.0292016	59 / 7813	1.37 (1.06, 1.78)	0.0166721	880 / 1767	1.08 (0.99, 1.18)	0.0742578
277	Other disorders of metabolism	endocrine/metabolic	814 / 29542	1.13 (1.05, 1.21)	0.000660298	1.1 (1.03, 1.18)	0.00732411	143 / 9416	1.04 (0.88, 1.23)	0.62981	453 / 10104	1.13 (1.03, 1.24)	0.0109557
512.7	Shortness of breath	respiratory	7921 / 14305	1.05 (1.02, 1.08)	0.000713072	1.03 (0.99, 1.06)	0.104254	621 / 6806	0.99 (0.91, 1.08)	0.863659	5507 / 2341	1.02 (0.97, 1.07)	0.395658
411.4	Coronary atherosclerosis	circulatory system	6453 / 21760	1.06 (1.02, 1.09)	0.000782337	1.03 (0.99, 1.06)	0.119968	173 / 9092	0.94 (0.8, 1.1)	0.419113	4909 / 4674	1.02 (0.98, 1.07)	0.29517
707.2	Chronic ulcer of leg or foot	dermatologic	809 / 31354	1.13 (1.05, 1.21)	0.000989352	1.08 (1.01, 1.16)	0.0294852	NA	NA	NA	711 / 10777	1.11 (1.03, 1.19)	0.00948152
280.2	Iron deficiency anemia secondary to blood loss (chronic)	hematopoietic	872 / 21045	1.12 (1.05, 1.2)	0.00107295	1.12 (1.05, 1.2)	0.0011112	161 / 8227	1.13 (0.96, 1.32)	0.136107	561 / 4869	1.1 (1.01, 1.21)	0.0267553
276.14	Hypopotassemia	endocrine/metabolic	1521 / 23241	1.09 (1.04, 1.15)	0.00120021	1.08 (1.03, 1.14)	0.00370606	111 / 8926	1.06 (0.88, 1.29)	0.526717	1122 / 5610	1.09 (1.02, 1.16)	0.0122189
470	Septal Deviations/Turbinate Hypertrophy	respiratory	1603 / 19764	0.92 (0.87, 0.97)	0.00121957	0.92 (0.87, 0.96)	0.000911487	394 / 7160	0.91 (0.82, 1.01)	0.0794967	687 / 5706	0.91 (0.84, 0.98)	0.0149338
289	Other diseases of blood and blood-forming organs	hematopoietic	752 / 22829	1.13 (1.05, 1.21)	0.00132173	1.14 (1.06, 1.23)	0.000398973	74 / 8467	1.15 (0.91, 1.45)	0.239147	482 / 6097	1.15 (1.04, 1.26)	0.00406715
426.92	Cardiac defibrillator in situ	circulatory system	810 / 14069	1.13 (1.05, 1.22)	0.00147155	1.11 (1.03, 1.2)	0.00727989	37 / 6907	1.19 (0.85, 1.66)	0.317043	620 / 2101	1.07 (0.97, 1.18)	0.17826
700	Corns and callosities	dermatologic	571 / 25337	1.14 (1.05, 1.24)	0.00152835	1.12 (1.03, 1.22)	0.00963837	26 / 8715	1.18 (0.8, 1.73)	0.410716	441 / 7974	1.12 (1.02, 1.23)	0.021926
457.3	Encounter for long-term (current) use of aspirin	circulatory system	3272 / 18654	1.07 (1.02, 1.11)	0.00171605	1.04 (1, 1.09)	0.0439423	67 / 8200	1.04 (0.81, 1.32)	0.778595	2685 / 3835	1.05 (0.99, 1.1)	0.0821918
276.6	Fluid overload	endocrine/metabolic	956 / 23241	1.11 (1.04, 1.19)	0.0017835	1.08 (1.01, 1.15)	0.0264386	NA	NA	NA	850 / 5610	1.09 (1.01, 1.17)	0.02321
503	Pulmonary congestion and hypostasis	respiratory	2346 / 22499	1.07 (1.03, 1.12)	0.00178971	1.05 (1.01, 1.1)	0.0248478	48 / 9243	0.83 (0.62, 1.11)	0.207053	2014 / 4864	1.06 (1.01, 1.12)	0.0214903
571.51	Cirrhosis of liver without mention of alcohol	digestive	562 / 23168	1.14 (1.05, 1.24)	0.00181193	1.12 (1.03, 1.22)	0.0103351	NA	NA	NA	492 / 5892	1.09 (0.99, 1.2)	0.0645098
569.2	Gastrointestinal complications	digestive	449 / 24689	1.16 (1.06, 1.28)	0.00181793	1.16 (1.05, 1.27)	0.00279441	76 / 8618	1.39 (1.1, 1.75)	0.00542368	269 / 7455	1.05 (0.93, 1.18)	0.465049
250.42	Other abnormal glucose	endocrine/metabolic	2644 / 23746	1.07 (1.02, 1.11)	0.0018721	1.02 (0.98, 1.06)	0.341185	178 / 9300	1.14 (0.98, 1.33)	0.0897633	1782 / 5974	1.06 (1.01, 1.12)	0.0273027
345.11	Generalized convulsive epilepsy	neurological	474 / 22897	0.86 (0.79, 0.95)	0.00191526	0.86 (0.79, 0.95)	0.00259398	236 / 7964	0.79 (0.69, 0.9)	0.000301895	128 / 6829	0.91 (0.77, 1.09)	0.304603
761	Cervicalgia	symptoms	4580 / 25727	0.95 (0.92, 0.98)	0.00195175	0.95 (0.92, 0.98)	0.000986265	704 / 8638	0.89 (0.82, 0.96)	0.00227772	2510 / 8379	0.95 (0.91, 1)	0.0356024
585.4	Chronic kidney disease, Stage I or II	genitourinary	1025 / 22810	1.11 (1.04, 1.18)	0.00207885	1.09 (1.02, 1.16)	0.0117471	NA	NA	NA	881 / 4803	1.12 (1.04, 1.2)	0.00308517
530.2	Esophageal bleeding (varices/hemorrhage)	digestive	345 / 18197	1.18 (1.06, 1.31)	0.00243898	1.18 (1.06, 1.31)	0.00331022	23 / 7583	1.2 (0.8, 1.82)	0.380259	267 / 4257	1.15 (1.01, 1.3)	0.0347355
509.1	Respiratory failure	respiratory	1557 / 22499	1.09 (1.03, 1.14)	0.00244159	1.07 (1.02, 1.13)	0.011073	80 / 9243	1.12 (0.9, 1.4)	0.313793	1200 / 4864	1.07 (1, 1.14)	0.0524691
250.1	Type 1 diabetes	endocrine/metabolic	846 / 23746	1.12 (1.04, 1.2)	0.00244235	1.07 (0.99, 1.15)	0.0765288	24 / 9300	0.75 (0.49, 1.12)	0.161209	710 / 5974	1.11 (1.03, 1.21)	0.00980361
507	Pleurisy; pleural effusion	respiratory	4611 / 22499	1.05 (1.02, 1.09)	0.0026003	1.06 (1.02, 1.09)	0.00202376	153 / 9243	1.17 (0.99, 1.37)	0.0600268	3671 / 4864	1.04 (1, 1.09)	0.0521845
599.9	Other abnormality of urination	genitourinary	1399 / 21518	0.92 (0.87, 0.97)	0.00266756	0.92 (0.87, 0.97)	0.00314815	131 / 8263	0.83 (0.7, 0.99)	0.0411625	915 / 5613	0.94 (0.87, 1.01)	0.088191
574.1	Cholelithiasis	digestive	1501 / 28777	1.08 (1.03, 1.14)	0.00280061	1.04 (0.98, 1.1)	0.1627	72 / 9712	1.37 (1.08, 1.73)	0.0089689	1174 / 9002	1.04 (0.98, 1.11)	0.175389
339	Other headache syndromes	neurological	2975 / 25065	0.94 (0.91, 0.98)	0.00290978	0.94 (0.9, 0.97)	0.000942123	695 / 7744	0.91 (0.84, 0.98)	0.0139813	1352 / 8865	0.94 (0.89, 1)	0.0465268
512.9	Other dyspnea	respiratory	7032 / 14305	1.05 (1.02, 1.08)	0.00291739	1.02 (0.99, 1.05)	0.279864	507 / 6806	1.02 (0.93, 1.12)	0.609467	4953 / 2341	1.02 (0.97, 1.07)	0.432134
495	Asthma	respiratory	4667 / 22408	1.05 (1.02, 1.08)	0.00305683	1.02 (0.98, 1.05)	0.332495	782 / 8480	1.05 (0.97, 1.13)	0.227325	2461 / 6105	1.04 (0.99, 1.09)	0.14094
174.1	Breast cancer [female]	neoplasms	612 / 27436	0.88 (0.81, 0.96)	0.00306172	0.89 (0.82, 0.97)	0.00953688	NA	NA	NA	397 / 9257	0.83 (0.75, 0.92)	0.000517219
585.2	Renal failure NOS	genitourinary	946 / 22810	1.11 (1.03, 1.19)	0.00316228	1.1 (1.03, 1.18)	0.00660344	NA	NA	NA	886 / 4803	1.11 (1.03, 1.19)	0.00771977
338.1	Acute pain	neurological	5484 / 20076	1.05 (1.01, 1.08)	0.0035127	1.03 (1, 1.06)	0.0434078	795 / 7468	1.03 (0.96, 1.11)	0.390349	3015 / 5854	1.02 (0.98, 1.07)	0.317106
613.7	Other signs and symptoms in breast	genitourinary	433 / 29254	0.87 (0.79, 0.96)	0.00389004	0.86 (0.78, 0.95)	0.00290839	55 / 9250	0.77 (0.58, 1.01)	0.0547797	246 / 10360	0.82 (0.72, 0.93)	0.00281869
741.3	Difficulty in walking	musculoskeletal	1759 / 23005	1.08 (1.02, 1.13)	0.00396186	1.05 (1, 1.11)	0.0583715	100 / 8506	1.13 (0.92, 1.39)	0.229473	1220 / 6713	1.08 (1.02, 1.15)	0.0135105
585.32	End stage renal disease	genitourinary	695 / 22810	1.12 (1.04, 1.21)	0.00400165	1.11 (1.02, 1.2)	0.0103664	NA	NA	NA	586 / 4803	1.11 (1.02, 1.21)	0.0203551
741.4	Joint effusions	musculoskeletal	2125 / 23005	1.07 (1.02, 1.12)	0.00420701	1.04 (0.99, 1.09)	0.12363	225 / 8506	1.11 (0.97, 1.27)	0.129532	1334 / 6713	1.05 (0.99, 1.11)	0.104862
396	Abnormal heart sounds	circulatory system	1341 / 23681	1.08 (1.02, 1.15)	0.00488735	1.09 (1.03, 1.15)	0.00476214	144 / 9106	1.06 (0.9, 1.25)	0.489896	893 / 5936	1.11 (1.03, 1.19)	0.00569451
710.19	Unspecified osteomyelitis	musculoskeletal	441 / 25317	1.14 (1.04, 1.26)	0.00502562	1.12 (1.02, 1.23)	0.0214661	34 / 8935	1.29 (0.92, 1.8)	0.145878	317 / 7853	1.11 (0.99, 1.24)	0.0694371
286.7	Other and unspecified coagulation defects	hematopoietic	1436 / 23644	1.08 (1.02, 1.14)	0.0053207	1.07 (1.02, 1.13)	0.0122559	135 / 8887	1.08 (0.91, 1.28)	0.382852	984 / 6152	1.07 (1, 1.15)	0.0400044
252.1	Hyperparathyroidism	endocrine/metabolic	995 / 26993	1.09 (1.03, 1.17)	0.00603186	1.07 (1.01, 1.15)	0.0298506	69 / 8805	0.86 (0.68, 1.1)	0.242911	690 / 8826	1.11 (1.02, 1.19)	0.0117784
395.2	Nonrheumatic aortic valve disorders	circulatory system	2531 / 23681	1.06 (1.02, 1.11)	0.0063469	1.06 (1.01, 1.11)	0.017571	93 / 9106	1.09 (0.89, 1.34)	0.419636	2028 / 5936	1.04 (0.99, 1.1)	0.125793
452	Other venous embolism and thrombosis	circulatory system	2083 / 18654	1.07 (1.02, 1.12)	0.0065358	1.04 (0.99, 1.09)	0.107359	168 / 8200	1.02 (0.87, 1.18)	0.845877	1448 / 3835	1.05 (0.99, 1.12)	0.115669
790.6	Other abnormal blood chemistry	symptoms	3726 / 25959	1.05 (1.01, 1.09)	0.0066099	1.04 (1, 1.07)	0.0533275	424 / 9001	1.05 (0.95, 1.15)	0.374118	2443 / 7819	1.02 (0.98, 1.07)	0.372351
586.4	Stricture/obstruction of ureter	genitourinary	743 / 22810	1.11 (1.03, 1.2)	0.00662588	1.12 (1.04, 1.21)	0.00440493	47 / 9291	1.24 (0.93, 1.66)	0.147963	501 / 4803	1.14 (1.04, 1.25)	0.0061027
994.2	Sepsis	injuries & poisonings	1117 / 31444	1.09 (1.02, 1.15)	0.00680495	1.08 (1.02, 1.15)	0.0134108	35 / 9903	1.71 (1.22, 2.4)	0.00179274	944 / 10808	1.05 (0.98, 1.12)	0.176547
459.9	Circulatory disease NEC	circulatory system	1647 / 24883	1.07 (1.02, 1.13)	0.00694006	1.06 (1, 1.11)	0.0319886	78 / 9263	1.19 (0.95, 1.49)	0.128799	1235 / 6562	1.04 (0.97, 1.1)	0.253013
261.2	Vitamin B-complex deficiencies	endocrine/metabolic	1134 / 23394	1.09 (1.02, 1.15)	0.00718524	1.08 (1.02, 1.15)	0.0112662	200 / 8126	1.16 (1.01, 1.34)	0.0397523	670 / 6880	1.02 (0.95, 1.11)	0.554138
514	Abnormal findings examination of lungs	respiratory	7473 / 21882	1.04 (1.01, 1.07)	0.00733738	1.04 (1.01, 1.07)	0.00701099	321 / 9173	0.99 (0.89, 1.11)	0.883582	5549 / 4670	1.03 (0.99, 1.07)	0.138164
797	Shock	symptoms	504 / 32194	1.13 (1.03, 1.23)	0.00751829	1.12 (1.03, 1.23)	0.0117325	10 / 9958	#VALUE!	NA	439 / 11378	1.09 (0.99, 1.2)	0.0882834
476	Allergic rhinitis	respiratory	4029 / 19764	0.95 (0.92, 0.99)	0.00780648	0.95 (0.92, 0.98)	0.0046735	853 / 7160	0.94 (0.88, 1.01)	0.108617	1896 / 5706	0.92 (0.88, 0.97)	0.00288247
619	Noninflammatory female genital disorders	genitourinary	401 / 28381	0.87 (0.79, 0.97)	0.00805222	0.87 (0.79, 0.97)	0.0107366	189 / 8610	0.89 (0.77, 1.04)	0.134272	91 / 10349	0.93 (0.75, 1.15)	0.514174
912	Insect bite	injuries & poisonings	356 / 31784	0.87 (0.78, 0.97)	0.00936087	0.88 (0.79, 0.97)	0.0150303	35 / 9760	0.79 (0.56, 1.1)	0.159684	206 / 11542	0.85 (0.74, 0.97)	0.0195151
340	Migraine	neurological	3103 / 25065	0.95 (0.91, 0.99)	0.00975155	0.94 (0.91, 0.98)	0.00451415	902 / 7744	0.92 (0.86, 0.99)	0.0218005	1215 / 8865	0.93 (0.87, 0.99)	0.0176111
537	Other disorders of stomach and duodenum	digestive	1138 / 26306	1.08 (1.02, 1.15)	0.00991863	1.08 (1.02, 1.15)	0.0104885	101 / 9000	1.2 (0.99, 1.46)	0.0703656	779 / 8124	1.03 (0.95, 1.1)	0.494401
599.2	Retention of urine	genitourinary	1839 / 21518	0.94 (0.89, 0.98)	0.0101791	0.94 (0.9, 0.99)	0.0230875	140 / 8263	1.03 (0.87, 1.22)	0.752885	1294 / 5613	0.92 (0.86, 0.98)	0.0103947
532	Dysphagia	digestive	3357 / 18197	1.05 (1.01, 1.09)	0.0106856	1.05 (1.01, 1.09)	0.00967507	335 / 7583	1.1 (0.99, 1.23)	0.0859758	2229 / 4257	1.02 (0.97, 1.08)	0.381817
550.6	Incisional hernia	digestive	458 / 27403	1.13 (1.03, 1.24)	0.010728	1.07 (0.98, 1.18)	0.131429	23 / 9419	1.29 (0.85, 1.96)	0.237917	337 / 8518	1.1 (0.98, 1.22)	0.103318
579	Other symptoms involving abdomen and pelvis	digestive	901 / 24115	1.09 (1.02, 1.17)	0.0115475	1.09 (1.02, 1.17)	0.015059	76 / 8678	0.94 (0.75, 1.18)	0.602624	593 / 6819	1.1 (1.01, 1.2)	0.0256801
440.9	Atherosclerosis of aorta	circulatory system	389 / 24371	1.14 (1.03, 1.26)	0.0118506	1.13 (1.02, 1.26)	0.0166908	NA	NA	NA	327 / 6258	1.14 (1.02, 1.28)	0.0232109
475	Chronic sinusitis	respiratory	2818 / 19764	0.95 (0.91, 0.99)	0.0119761	0.95 (0.91, 0.99)	0.00751312	512 / 7160	0.89 (0.81, 0.97)	0.00964985	1448 / 5706	0.91 (0.86, 0.97)	0.00210017
707.1	Decubitus ulcer	dermatologic	366 / 31354	1.14 (1.03, 1.27)	0.0127557	1.14 (1.03, 1.27)	0.0116901	NA	NA	NA	325 / 10777	1.13 (1.01, 1.26)	0.0293469
279.2	Autoimmune disease NEC	endocrine/metabolic	838 / 24567	1.09 (1.02, 1.17)	0.0128356	1.09 (1.02, 1.17)	0.0142205	72 / 8505	1.03 (0.81, 1.31)	0.797323	565 / 7490	1.06 (0.97, 1.16)	0.191126
272.13	Mixed hyperlipidemia	endocrine/metabolic	3436 / 14974	1.06 (1.01, 1.1)	0.0129216	1 (0.96, 1.05)	0.979113	241 / 7900	1.05 (0.92, 1.2)	0.45638	2282 / 2266	1.01 (0.94, 1.07)	0.865556
512.8	Cough	respiratory	8770 / 14305	1.04 (1.01, 1.07)	0.0134248	1.02 (0.99, 1.05)	0.269316	961 / 6806	1 (0.93, 1.07)	0.991865	5483 / 2341	1 (0.95, 1.05)	0.920872
624.9	stress incontinence, female	genitourinary	803 / 28893	0.91 (0.85, 0.98)	0.0138782	0.9 (0.84, 0.97)	0.00502403	91 / 9034	0.86 (0.69, 1.06)	0.151793	453 / 10283	0.95 (0.86, 1.04)	0.27884
394.7	Disease of tricuspid valve	circulatory system	791 / 23681	1.1 (1.02, 1.18)	0.0139268	1.11 (1.03, 1.2)	0.00549963	33 / 9106	0.79 (0.55, 1.11)	0.17298	647 / 5936	1.09 (1.01, 1.19)	0.0357595
292.3	Memory loss	mental disorders	1521 / 24602	0.94 (0.89, 0.99)	0.0139573	0.94 (0.89, 1)	0.0355452	133 / 8680	0.81 (0.68, 0.97)	0.0208317	1004 / 7198	0.93 (0.86, 0.99)	0.0233951
722.6	Degeneration of intervertebral disc	musculoskeletal	3964 / 20982	1.05 (1.01, 1.08)	0.0140718	1.03 (0.99, 1.07)	0.0987942	380 / 8137	1.05 (0.95, 1.17)	0.33049	2477 / 5717	1.01 (0.96, 1.06)	0.639336
573.9	Abnormal serum enzyme levels	digestive	1479 / 23168	1.07 (1.01, 1.13)	0.0141169	1.06 (1, 1.11)	0.0440933	121 / 8847	1.07 (0.89, 1.28)	0.493072	1063 / 5892	1.07 (1, 1.14)	0.0592282
244.4	Hypothyroidism NOS	endocrine/metabolic	5219 / 23017	1.04 (1.01, 1.07)	0.0142491	1.02 (0.99, 1.05)	0.217129	765 / 8321	0.98 (0.91, 1.06)	0.556447	2946 / 6883	1.04 (0.99, 1.09)	0.110322
189.11	Malignant neoplasm of kidney, except pelvis	neoplasms	612 / 31655	1.11 (1.02, 1.2)	0.0144777	1.07 (0.98, 1.16)	0.118551	NA	NA	NA	489 / 11027	1.09 (0.99, 1.19)	0.0678878
255	Disorders of adrenal glands	endocrine/metabolic	509 / 26993	1.12 (1.02, 1.22)	0.0151377	1.08 (0.98, 1.18)	0.110757	36 / 8805	1.27 (0.91, 1.77)	0.164344	367 / 8826	1.08 (0.98, 1.2)	0.129441
411.2	Myocardial infarction	circulatory system	3056 / 21760	1.06 (1.01, 1.1)	0.0151926	1.03 (0.98, 1.07)	0.247899	36 / 9092	0.89 (0.63, 1.25)	0.490715	2524 / 4674	1 (0.95, 1.06)	0.99898
276.41	Acidosis	endocrine/metabolic	934 / 23241	1.09 (1.02, 1.16)	0.0157981	1.09 (1.01, 1.16)	0.0172327	41 / 8926	0.98 (0.72, 1.34)	0.914184	742 / 5610	1.07 (0.99, 1.16)	0.0919109
420.3	Endocarditis	circulatory system	524 / 28104	1.11 (1.02, 1.22)	0.0164005	1.11 (1.02, 1.22)	0.0177772	24 / 9646	1.12 (0.75, 1.69)	0.58444	406 / 8588	1.08 (0.98, 1.2)	0.112205
579.2	Splenomegaly	digestive	449 / 24115	1.12 (1.02, 1.23)	0.0180352	1.1 (1, 1.21)	0.0530724	35 / 8678	1.27 (0.92, 1.76)	0.151132	339 / 6819	1.11 (0.99, 1.24)	0.0655753
275.6	Hypercalcemia	endocrine/metabolic	659 / 29507	1.1 (1.02, 1.19)	0.0181603	1.1 (1.02, 1.19)	0.0191827	30 / 9695	0.96 (0.67, 1.38)	0.828281	487 / 9634	1.1 (1.01, 1.21)	0.0382846
743.9	Osteopenia or other disorder of bone and cartilage	musculoskeletal	3612 / 24651	0.95 (0.92, 0.99)	0.0185627	0.99 (0.95, 1.03)	0.611446	181 / 9236	1.03 (0.88, 1.19)	0.718248	2502 / 6959	0.93 (0.88, 0.98)	0.00507257
578.9	Hemorrhage of gastrointestinal tract	digestive	1734 / 24115	1.06 (1.01, 1.12)	0.0194924	1.06 (1.01, 1.12)	0.021606	67 / 8678	0.9 (0.71, 1.16)	0.422875	1404 / 6819	1.05 (0.99, 1.11)	0.0843834
586.2	Cyst of kidney, acquired	genitourinary	1139 / 22810	1.08 (1.01, 1.15)	0.0203544	1.06 (1, 1.13)	0.0637624	49 / 9291	0.9 (0.68, 1.2)	0.479458	873 / 4803	1.13 (1.05, 1.22)	0.00153411
285	Other anemias	hematopoietic	6427 / 21045	1.04 (1.01, 1.07)	0.0207211	1.04 (1.01, 1.07)	0.00534989	619 / 8227	0.99 (0.91, 1.07)	0.766474	4515 / 4869	1.03 (0.98, 1.07)	0.235341
272.9	Unspecified disorder of lipoid metabolism	endocrine/metabolic	379 / 14974	1.13 (1.02, 1.26)	0.0211649	1.08 (0.97, 1.21)	0.146762	22 / 7900	1.01 (0.65, 1.57)	0.957706	253 / 2266	1.16 (1.01, 1.33)	0.0318977
740.2	Osteoarthrosis, generalized	musculoskeletal	1506 / 18783	1.07 (1.01, 1.13)	0.0223542	1.03 (0.97, 1.09)	0.300541	67 / 8278	1.08 (0.85, 1.38)	0.533312	1031 / 4399	1.06 (0.98, 1.14)	0.135598
574.2	Calculus of bile duct	digestive	391 / 28777	1.12 (1.02, 1.24)	0.0223817	1.08 (0.98, 1.2)	0.121543	36 / 9712	1.02 (0.74, 1.41)	0.903594	281 / 9002	1.15 (1.02, 1.29)	0.0226436
292	Neurological disorders	mental disorders	876 / 24602	0.92 (0.86, 0.99)	0.0228425	0.94 (0.88, 1.01)	0.106441	130 / 8680	0.92 (0.77, 1.09)	0.328045	523 / 7198	0.87 (0.8, 0.95)	0.00286141
279.11	Deficiency of humoral immunity	endocrine/metabolic	571 / 24567	1.1 (1.01, 1.2)	0.0236224	1.1 (1.01, 1.19)	0.0333151	47 / 8505	0.91 (0.68, 1.21)	0.503246	372 / 7490	1.13 (1.02, 1.26)	0.0193945
740.12	Osteoarthrosis, localized, secondary	musculoskeletal	424 / 18783	1.12 (1.01, 1.23)	0.0240012	1.07 (0.97, 1.18)	0.168735	77 / 8278	1.05 (0.84, 1.32)	0.671491	201 / 4399	1.19 (1.04, 1.37)	0.0124017
452.2	Deep vein thrombosis [DVT]	circulatory system	1498 / 18654	1.06 (1.01, 1.12)	0.0242754	1.03 (0.98, 1.09)	0.217806	149 / 8200	1.1 (0.93, 1.29)	0.264503	1009 / 3835	1.03 (0.96, 1.11)	0.346262
345.1	Epilepsy	neurological	515 / 22897	0.9 (0.83, 0.99)	0.0250395	0.91 (0.83, 0.99)	0.0366996	229 / 7964	0.81 (0.71, 0.93)	0.00190085	161 / 6829	1 (0.85, 1.17)	0.964954
284.1	Pancytopenia	hematopoietic	471 / 21045	1.11 (1.01, 1.22)	0.0252713	1.15 (1.05, 1.26)	0.00283107	24 / 8227	0.74 (0.49, 1.1)	0.135324	351 / 4869	1.18 (1.06, 1.32)	0.00293011
333.1	Essential tremor	neurological	418 / 22897	0.89 (0.81, 0.99)	0.0253222	0.89 (0.8, 0.98)	0.0166095	41 / 7964	0.76 (0.55, 1.04)	0.0812019	266 / 6829	0.91 (0.81, 1.03)	0.150856
274.11	Gouty arthropathy	endocrine/metabolic	859 / 30268	1.08 (1.01, 1.16)	0.0256791	1.03 (0.96, 1.1)	0.457425	45 / 9808	0.91 (0.68, 1.23)	0.548673	653 / 10127	1.06 (0.97, 1.14)	0.184282
611.11	Mammographic microcalcification	genitourinary	436 / 25881	0.89 (0.81, 0.99)	0.0262363	0.91 (0.82, 1.01)	0.0657953	27 / 8622	1.15 (0.78, 1.7)	0.482977	286 / 8740	0.87 (0.77, 0.98)	0.0268553
296.2	Depression	mental disorders	7558 / 13363	1.03 (1, 1.06)	0.0268077	1 (0.97, 1.03)	0.818263	1760 / 4619	0.99 (0.94, 1.05)	0.827844	3761 / 3663	0.99 (0.94, 1.04)	0.617363
211	Benign neoplasm of other parts of digestive system	neoplasms	680 / 29207	1.09 (1.01, 1.18)	0.0275005	1.09 (1, 1.17)	0.0369969	27 / 9780	1.03 (0.7, 1.52)	0.874155	502 / 9310	1.06 (0.97, 1.16)	0.226104
626.13	Irregular menstrual cycle	genitourinary	1465 / 23825	1.06 (1.01, 1.13)	0.0284626	1.06 (1, 1.12)	0.0530843	491 / 7459	0.99 (0.9, 1.09)	0.854819	460 / 8457	1.14 (1.03, 1.27)	0.0138373
716.9	Arthropathy NOS	musculoskeletal	2305 / 25317	1.05 (1, 1.1)	0.0295979	1.03 (0.98, 1.07)	0.269354	150 / 8935	0.97 (0.82, 1.15)	0.738424	1559 / 7853	1.04 (0.99, 1.1)	0.134696
279	Disorders involving the immune mechanism	endocrine/metabolic	2752 / 24567	1.04 (1, 1.09)	0.030878	1.05 (1, 1.09)	0.0285364	259 / 8505	1.05 (0.93, 1.19)	0.458192	1905 / 7490	1.03 (0.98, 1.08)	0.24892
703	Diseases of nail, NOS	dermatologic	1041 / 27302	1.07 (1.01, 1.14)	0.0310474	1.05 (0.99, 1.12)	0.122676	59 / 8730	1.03 (0.8, 1.34)	0.801023	796 / 9319	1.07 (0.99, 1.15)	0.0798616
274.1	Gout	endocrine/metabolic	1576 / 30268	1.06 (1.01, 1.12)	0.0311521	1.01 (0.96, 1.07)	0.669437	73 / 9808	0.96 (0.76, 1.22)	0.745966	1227 / 10127	1.06 (0.99, 1.12)	0.0757186
427.12	Paroxysmal ventricular tachycardia	circulatory system	1337 / 14069	1.07 (1.01, 1.14)	0.0316415	1.06 (0.99, 1.13)	0.0811052	69 / 6907	1.08 (0.84, 1.38)	0.550019	1003 / 2101	1.02 (0.94, 1.1)	0.67591
573	Other disorders of liver	digestive	1765 / 23168	1.06 (1, 1.11)	0.032058	1.06 (1.01, 1.11)	0.0265665	69 / 8847	1.08 (0.85, 1.37)	0.55507	1400 / 5892	1.01 (0.95, 1.07)	0.743219
426.91	Cardiac pacemaker in situ	circulatory system	1412 / 14069	1.07 (1.01, 1.14)	0.032427	1.06 (0.99, 1.13)	0.0787824	37 / 6907	0.93 (0.67, 1.3)	0.680727	1140 / 2101	1.04 (0.96, 1.13)	0.310097
458.9	Hypotension NOS	circulatory system	2465 / 24883	1.05 (1, 1.09)	0.0324783	1.05 (1.01, 1.1)	0.0192551	76 / 9263	0.97 (0.77, 1.22)	0.770874	2068 / 6562	1.02 (0.97, 1.08)	0.348685
587	Kidney replaced by transpant	genitourinary	404 / 22810	1.11 (1.01, 1.23)	0.033205	1.13 (1.02, 1.25)	0.016902	21 / 9291	1.6 (1.05, 2.45)	0.029953	296 / 4803	1.1 (0.98, 1.24)	0.113247
743.11	Osteoporosis NOS	musculoskeletal	3555 / 24651	0.96 (0.92, 1)	0.0338189	1.01 (0.97, 1.05)	0.693281	157 / 9236	1.04 (0.88, 1.22)	0.655132	2399 / 6959	0.91 (0.86, 0.96)	0.000508093
627.1	Postmenopausal bleeding	genitourinary	1130 / 23825	1.07 (1.01, 1.14)	0.0339972	1.06 (0.99, 1.13)	0.0785269	60 / 7459	0.89 (0.68, 1.17)	0.419886	707 / 8457	1.05 (0.96, 1.14)	0.303546
626.1	Irregular menstrual cycle/bleeding	genitourinary	435 / 23825	1.11 (1.01, 1.22)	0.0342625	1.09 (0.99, 1.21)	0.0724845	75 / 7459	1 (0.79, 1.27)	0.982	200 / 8457	1.06 (0.92, 1.23)	0.434254
287.3	Thrombocytopenia	hematopoietic	1318 / 23644	1.06 (1, 1.12)	0.0360701	1.08 (1.02, 1.15)	0.00713824	84 / 8887	1.03 (0.83, 1.27)	0.820527	1011 / 6152	1.07 (1, 1.15)	0.0494046
296.22	Major depressive disorder	mental disorders	7239 / 13363	1.03 (1, 1.06)	0.0365518	1 (0.97, 1.04)	0.772888	2072 / 4619	0.99 (0.94, 1.04)	0.663834	3264 / 3663	0.99 (0.94, 1.04)	0.755761
395.3	Nonrheumatic tricuspid valve disorders	circulatory system	820 / 23681	1.08 (1, 1.16)	0.0366952	1.09 (1.01, 1.17)	0.0243051	25 / 9106	1.01 (0.68, 1.51)	0.941512	697 / 5936	1.04 (0.96, 1.13)	0.371612
415.11	Pulmonary embolism and infarction, acute	circulatory system	1141 / 27180	1.07 (1, 1.13)	0.0368244	1.03 (0.97, 1.1)	0.28146	87 / 9616	1.07 (0.86, 1.32)	0.534748	782 / 7881	1.04 (0.97, 1.12)	0.286317
611.3	Lump or mass in breast	genitourinary	2304 / 25881	0.95 (0.91, 1)	0.0375561	0.96 (0.92, 1.01)	0.0900339	317 / 8622	0.97 (0.87, 1.1)	0.671276	1276 / 8740	0.9 (0.84, 0.96)	0.0015531
182	Malignant neoplasm of uterus	neoplasms	365 / 27524	1.12 (1.01, 1.24)	0.0378424	1.07 (0.96, 1.19)	0.243427	NA	NA	NA	293 / 9325	1.14 (1.01, 1.29)	0.0290246
593	Hematuria	genitourinary	2947 / 21637	0.96 (0.92, 1)	0.0387599	0.95 (0.91, 0.99)	0.0187883	181 / 8187	0.97 (0.84, 1.13)	0.70227	2113 / 5646	0.94 (0.89, 0.99)	0.0164115
241.2	Nontoxic multinodular goiter	endocrine/metabolic	1601 / 23017	1.06 (1, 1.11)	0.0389329	1.04 (0.99, 1.1)	0.143006	175 / 8321	0.98 (0.84, 1.14)	0.786327	893 / 6883	1.09 (1.01, 1.17)	0.0197687
195.1	Malignant neoplasm, other	neoplasms	1362 / 22152	1.06 (1, 1.12)	0.0407982	1.08 (1.02, 1.14)	0.0111133	NA	NA	NA	1183 / 5222	1.03 (0.96, 1.09)	0.449364
425.1	Primary/intrinsic cardiomyopathies	circulatory system	2213 / 28104	1.05 (1, 1.1)	0.0416117	1.02 (0.98, 1.07)	0.312351	104 / 9646	1.03 (0.85, 1.26)	0.768669	1689 / 8588	1.03 (0.97, 1.08)	0.353808
939	Atopic/contact dermatitis due to other or unspecified	dermatologic	5066 / 19789	0.97 (0.94, 1)	0.0418257	0.97 (0.94, 1)	0.0343301	819 / 7253	0.93 (0.86, 1)	0.0543671	2787 / 5690	0.94 (0.9, 0.99)	0.0154018
428.2	Heart failure NOS	circulatory system	947 / 25337	1.07 (1, 1.15)	0.0420531	1.06 (0.98, 1.13)	0.132209	NA	NA	NA	823 / 6533	1.04 (0.96, 1.12)	0.333044
530.1	Esophagitis, GERD and related diseases	digestive	638 / 18197	1.09 (1, 1.18)	0.0427273	1.09 (1, 1.18)	0.041515	59 / 7583	1.2 (0.93, 1.56)	0.161325	440 / 4257	1.06 (0.96, 1.17)	0.26643
745	Pain in joint	musculoskeletal	15559 / 14544	1.02 (1, 1.05)	0.0433935	1.01 (0.98, 1.03)	0.562233	2924 / 5998	0.98 (0.94, 1.03)	0.391654	7628 / 3648	1.01 (0.97, 1.06)	0.48907
349	Other and unspecified disorders of the nervous system	neurological	355 / 22897	1.11 (1, 1.24)	0.0440053	1.1 (0.99, 1.22)	0.0771912	34 / 7964	0.89 (0.64, 1.26)	0.51838	234 / 6829	1.11 (0.98, 1.27)	0.105799
590	Pyelonephritis	genitourinary	616 / 21637	1.09 (1, 1.18)	0.0442657	1.08 (0.99, 1.17)	0.0777325	72 / 8187	0.9 (0.72, 1.14)	0.39389	408 / 5646	1.06 (0.96, 1.17)	0.282016
427.7	Tachycardia NOS	circulatory system	2559 / 14069	1.04 (1, 1.09)	0.0448786	1.04 (1, 1.09)	0.0664649	442 / 6907	0.99 (0.9, 1.1)	0.904626	1518 / 2101	0.99 (0.93, 1.06)	0.770915
110.11	Dermatophytosis of nail	infectious diseases	1392 / 26594	1.06 (1, 1.12)	0.0463026	1.05 (1, 1.11)	0.074587	162 / 8842	0.97 (0.82, 1.13)	0.661462	846 / 8546	1.06 (0.98, 1.13)	0.132606
480	Pneumonia	respiratory	3732 / 25055	1.04 (1, 1.07)	0.0464522	1.03 (1, 1.07)	0.0689195	217 / 9085	1.05 (0.92, 1.2)	0.487521	2823 / 7031	1 (0.96, 1.05)	0.946388
440	Atherosclerosis	circulatory system	419 / 24371	1.11 (1, 1.22)	0.046455	1.09 (0.99, 1.21)	0.0753142	NA	NA	NA	367 / 6258	1.06 (0.96, 1.18)	0.248761
272.1	Hyperlipidemia	endocrine/metabolic	13517 / 14974	1.03 (1, 1.06)	0.0489504	0.98 (0.95, 1.01)	0.240654	1056 / 7900	0.98 (0.92, 1.06)	0.65378	8418 / 2266	0.99 (0.95, 1.04)	0.803277
288.2	Elevated white blood cell count	hematopoietic	1626 / 22829	1.05 (1, 1.11)	0.0497119	1.06 (1, 1.11)	0.0346607	159 / 8467	1.03 (0.88, 1.2)	0.735802	1145 / 6097	1.04 (0.98, 1.11)	0.20057
803.2	Fracture of radius and ulna	injuries & poisonings	902 / 24115	0.93 (0.87, 1)	0.0498952	0.93 (0.87, 1)	0.0416501	130 / 8451	0.91 (0.76, 1.08)	0.289384	527 / 7339	0.95 (0.87, 1.04)	0.265805
870	Open wounds of head; neck; and trunk	injuries & poisonings	431 / 28020	1.1 (1, 1.21)	0.0504211	1.07 (0.97, 1.18)	0.169399	32 / 9005	1.18 (0.83, 1.66)	0.357647	327 / 9378	1.1 (0.99, 1.23)	0.0891466
783	Fever of unknown origin	symptoms	4940 / 24593	1.03 (1, 1.06)	0.0516846	1.03 (1, 1.06)	0.0705807	523 / 8698	1.03 (0.94, 1.13)	0.482997	3326 / 7105	1 (0.96, 1.05)	0.89889
709.2	Sicca syndrome	dermatologic	355 / 20233	1.11 (1, 1.23)	0.0539475	1.13 (1.02, 1.26)	0.02131	57 / 7218	1.47 (1.13, 1.92)	0.0046144	173 / 6148	1.11 (0.95, 1.29)	0.185085
714.1	Rheumatoid arthritis	musculoskeletal	1698 / 27604	1.05 (1, 1.1)	0.0569672	1.04 (0.99, 1.1)	0.118844	305 / 8913	1.03 (0.92, 1.16)	0.617324	755 / 9541	1.08 (1, 1.17)	0.0456128
686	Other local infections of skin and subcutaneous tissue	dermatologic	696 / 25161	1.08 (1, 1.16)	0.058404	1.04 (0.97, 1.13)	0.281588	75 / 8622	1.06 (0.84, 1.33)	0.642382	476 / 7708	1.06 (0.97, 1.16)	0.213816
246	Other disorders of thyroid	endocrine/metabolic	1171 / 23017	1.06 (1, 1.13)	0.0588557	1.04 (0.98, 1.11)	0.178907	144 / 8321	0.9 (0.76, 1.06)	0.19927	704 / 6883	1.05 (0.97, 1.14)	0.207369
728.7	Fasciitis	musculoskeletal	1257 / 18036	1.06 (1, 1.12)	0.059778	1.01 (0.95, 1.07)	0.720303	148 / 7484	1.02 (0.86, 1.2)	0.845729	702 / 4543	1.05 (0.97, 1.13)	0.271311
440.22	Atherosclerosis of native arteries of the extremities with intermittent claudication	circulatory system	531 / 24371	1.09 (1, 1.19)	0.0610407	1.09 (0.99, 1.19)	0.0752988	NA	NA	NA	495 / 6258	1.07 (0.97, 1.18)	0.156399
472	Chronic pharyngitis and nasopharyngitis	respiratory	1557 / 19764	0.95 (0.9, 1)	0.0620113	0.94 (0.9, 1)	0.0352079	222 / 7160	1 (0.87, 1.15)	0.99855	886 / 5706	0.92 (0.85, 0.99)	0.0194663
573.7	Abnormal results of function study of liver	digestive	1638 / 23168	1.05 (1, 1.1)	0.0622369	1.04 (0.98, 1.09)	0.182574	163 / 8847	0.9 (0.77, 1.06)	0.202355	1065 / 5892	1.01 (0.94, 1.08)	0.820021
241.1	Nontoxic uninodular goiter	endocrine/metabolic	2223 / 23017	1.04 (1, 1.09)	0.0623152	1.03 (0.98, 1.08)	0.246411	293 / 8321	0.94 (0.83, 1.05)	0.278066	1209 / 6883	1.07 (1.01, 1.14)	0.0316606
785	Abdominal pain	symptoms	11841 / 17683	1.02 (1, 1.05)	0.064183	1.03 (1, 1.05)	0.0360483	2415 / 6564	1.02 (0.97, 1.07)	0.423362	6271 / 4507	1 (0.97, 1.04)	0.831277
599.3	Dysuria	genitourinary	1884 / 21518	0.96 (0.91, 1)	0.0677342	0.95 (0.9, 1)	0.039228	313 / 8263	0.93 (0.83, 1.04)	0.211426	1146 / 5613	0.93 (0.87, 0.99)	0.021611
426.32	Left bundle branch block	circulatory system	776 / 14069	1.08 (0.99, 1.17)	0.0687651	1.05 (0.97, 1.14)	0.206082	NA	NA	NA	629 / 2101	1.05 (0.96, 1.16)	0.29992
427.5	Arrhythmia (cardiac) NOS	circulatory system	7983 / 14069	1.03 (1, 1.06)	0.0727798	1.02 (0.98, 1.05)	0.34324	646 / 6907	1.02 (0.93, 1.1)	0.721177	5371 / 2101	1 (0.95, 1.06)	0.912288
681	Superficial cellulitis and abscess	dermatologic	2350 / 25161	1.04 (1, 1.08)	0.0744669	1 (0.96, 1.05)	0.960688	268 / 8622	0.92 (0.81, 1.04)	0.168131	1623 / 7708	1.06 (1.01, 1.12)	0.0223762
426	Cardiac conduction disorders	circulatory system	659 / 14069	1.08 (0.99, 1.18)	0.0758325	1.08 (0.99, 1.18)	0.090124	NA	NA	NA	554 / 2101	1.08 (0.98, 1.2)	0.130121
701	Other hypertrophic and atrophic conditions of skin	dermatologic	1664 / 25337	1.05 (1, 1.1)	0.0766754	1.03 (0.98, 1.08)	0.27732	249 / 8715	0.99 (0.87, 1.12)	0.866421	920 / 7974	1.05 (0.98, 1.13)	0.144361
345.12	Partial epilepsy	neurological	935 / 22897	0.94 (0.88, 1.01)	0.0771407	0.95 (0.89, 1.02)	0.143792	367 / 7964	0.84 (0.76, 0.93)	0.00135384	310 / 6829	1 (0.89, 1.12)	0.96745
426.7	Abnormal electrocardiogram [ECG] [EKG]	circulatory system	2406 / 14069	1.04 (1, 1.09)	0.0787301	1.03 (0.98, 1.08)	0.257965	150 / 6907	1.04 (0.88, 1.22)	0.679854	1804 / 2101	1.01 (0.95, 1.08)	0.673436
792	Abnormal Papanicolaou smear of cervix and cervical HPV	genitourinary	1047 / 26766	0.94 (0.89, 1.01)	0.0789335	0.96 (0.9, 1.03)	0.230952	287 / 8770	0.94 (0.83, 1.06)	0.342301	395 / 9131	0.96 (0.86, 1.07)	0.471135
290.1	Dementias	mental disorders	681 / 24602	0.93 (0.86, 1.01)	0.0800318	0.95 (0.87, 1.03)	0.199233	NA	NA	NA	512 / 7198	0.89 (0.81, 0.98)	0.0189162
110.12	Althete's foot	infectious diseases	755 / 26594	1.07 (0.99, 1.15)	0.0803419	1.04 (0.97, 1.12)	0.303395	84 / 8842	1.09 (0.88, 1.36)	0.416857	480 / 8546	1.06 (0.97, 1.16)	0.20592
338.2	Chronic pain	neurological	5553 / 20076	1.03 (1, 1.06)	0.0806656	1 (0.97, 1.03)	0.883293	947 / 7468	1.01 (0.94, 1.08)	0.85242	2963 / 5854	1 (0.95, 1.04)	0.928254
714	Rheumatoid arthritis and other inflammatory polyarthropathies	musculoskeletal	873 / 27604	1.06 (0.99, 1.14)	0.0815304	1.05 (0.98, 1.12)	0.17896	164 / 8913	1.06 (0.91, 1.24)	0.458645	399 / 9541	1.09 (0.99, 1.21)	0.0765843
304	Adjustment reaction	mental disorders	3860 / 13363	1.03 (1, 1.07)	0.0816443	1.02 (0.98, 1.06)	0.32045	665 / 4619	0.97 (0.89, 1.05)	0.490738	2133 / 3663	0.99 (0.93, 1.04)	0.618976
694.2	Other dyschromia	dermatologic	5032 / 20791	0.97 (0.94, 1)	0.0830311	0.98 (0.95, 1.02)	0.309112	884 / 7337	0.93 (0.86, 1)	0.0445229	2600 / 6356	0.97 (0.92, 1.01)	0.15188
276.11	Hyperosmolality and/or hypernatremia	endocrine/metabolic	365 / 23241	1.1 (0.99, 1.22)	0.0834634	1.09 (0.98, 1.22)	0.0947857	NA	NA	NA	293 / 5610	1.1 (0.97, 1.24)	0.130157
216	Benign neoplasm of skin	neoplasms	8738 / 20776	0.98 (0.95, 1)	0.0837668	0.99 (0.96, 1.02)	0.431722	1943 / 6987	0.97 (0.92, 1.02)	0.283211	4132 / 6628	0.97 (0.93, 1.01)	0.0918718
738.4	Acquired spondylolisthesis	musculoskeletal	898 / 25638	1.06 (0.99, 1.14)	0.083904	1.04 (0.97, 1.11)	0.302468	66 / 8918	1.09 (0.85, 1.39)	0.513401	563 / 8106	1.04 (0.96, 1.14)	0.33807
292.11	Aphasia	mental disorders	406 / 24602	1.09 (0.99, 1.2)	0.0840263	1.1 (0.99, 1.21)	0.0712648	NA	NA	NA	307 / 7198	1.1 (0.98, 1.23)	0.108041
250.41	Impaired fasting glucose	endocrine/metabolic	1155 / 23746	1.05 (0.99, 1.12)	0.0843077	1 (0.94, 1.07)	0.958314	71 / 9300	1.19 (0.93, 1.51)	0.160111	751 / 5974	1.04 (0.97, 1.13)	0.285031
290.2	Delirium due to conditions classified elsewhere	mental disorders	644 / 24602	1.07 (0.99, 1.16)	0.0848176	1.08 (1, 1.17)	0.0575845	43 / 8680	0.91 (0.67, 1.23)	0.523424	512 / 7198	1.06 (0.97, 1.16)	0.205927
702.2	Seborrheic keratosis	dermatologic	6148 / 23583	0.97 (0.95, 1)	0.0850538	0.98 (0.95, 1.01)	0.205026	564 / 8823	1 (0.91, 1.09)	0.999405	3724 / 6819	0.96 (0.92, 1)	0.0558069
411.3	Angina pectoris	circulatory system	3423 / 21760	1.04 (1, 1.08)	0.0850834	1.01 (0.97, 1.05)	0.687833	143 / 9092	0.99 (0.84, 1.17)	0.883969	2627 / 4674	1.01 (0.96, 1.06)	0.790249
681.7	Cellulitis and abscess of trunk	dermatologic	600 / 25161	1.07 (0.99, 1.16)	0.0853023	1.02 (0.94, 1.11)	0.57216	70 / 8622	1.04 (0.82, 1.32)	0.735048	414 / 7708	1.08 (0.98, 1.19)	0.123683
535.9	Gastritis and duodenitis, NOS	digestive	1233 / 26306	1.05 (0.99, 1.11)	0.0879627	1.05 (0.99, 1.11)	0.120287	106 / 9000	1.16 (0.96, 1.41)	0.122308	877 / 8124	1.02 (0.95, 1.09)	0.579191
275.3	Disorders of magnesium metabolism	endocrine/metabolic	543 / 29507	1.08 (0.99, 1.17)	0.091155	1.07 (0.98, 1.16)	0.144916	NA	NA	NA	469 / 9634	1.05 (0.95, 1.15)	0.35352
735.21	Hammer toe (acquired)	musculoskeletal	755 / 25638	1.07 (0.99, 1.15)	0.0916575	1.06 (0.98, 1.14)	0.124159	33 / 8918	0.83 (0.59, 1.18)	0.308182	518 / 8106	1.04 (0.95, 1.14)	0.403345
185	Cancer of prostate	neoplasms	1879 / 26345	0.95 (0.9, 1.01)	0.0935779	0.97 (0.91, 1.03)	0.274156	NA	NA	NA	1276 / 7984	0.93 (0.86, 1)	0.0527438
727.6	Rupture of tendon, nontraumatic	musculoskeletal	1001 / 18036	1.06 (0.99, 1.13)	0.0965311	1.03 (0.96, 1.1)	0.388132	69 / 7484	0.85 (0.67, 1.09)	0.197804	640 / 4543	1.04 (0.96, 1.13)	0.345536
112	Candidiasis	infectious diseases	1071 / 26594	1.05 (0.99, 1.12)	0.0978945	1.05 (0.99, 1.12)	0.127148	159 / 8842	1.02 (0.87, 1.2)	0.794005	690 / 8546	1.09 (1, 1.17)	0.0393989
426.31	Right bundle branch block	circulatory system	744 / 14069	1.07 (0.99, 1.16)	0.0983531	1.06 (0.98, 1.15)	0.172091	28 / 6907	0.79 (0.54, 1.15)	0.219114	602 / 2101	1.07 (0.97, 1.18)	0.19815
458.1	Orthostatic hypotension	circulatory system	863 / 24883	1.06 (0.99, 1.14)	0.098608	1.08 (1.01, 1.16)	0.0301157	81 / 9263	1.07 (0.86, 1.34)	0.539132	652 / 6562	1.06 (0.98, 1.15)	0.170857
572	Ascites (non malignant)	digestive	859 / 23168	1.06 (0.99, 1.13)	0.0994781	1.08 (1.01, 1.15)	0.035183	33 / 8847	0.99 (0.7, 1.4)	0.967512	712 / 5892	1.01 (0.93, 1.1)	0.758039
771	Musculoskeletal symptoms referable to limbs	symptoms	952 / 23798	1.06 (0.99, 1.13)	0.0997992	1.04 (0.97, 1.11)	0.227753	82 / 8761	1.02 (0.82, 1.27)	0.876692	632 / 6610	1.06 (0.98, 1.15)	0.159122
411.1	Unstable angina (intermediate coronary syndrome)	circulatory system	1251 / 21760	1.05 (0.99, 1.12)	0.100504	1.02 (0.95, 1.09)	0.615353	NA	NA	NA	1030 / 4674	1.02 (0.95, 1.1)	0.565738
276.13	Hyperpotassemia	endocrine/metabolic	1597 / 23241	1.04 (0.99, 1.1)	0.102737	1.04 (0.99, 1.1)	0.108569	48 / 8926	0.98 (0.73, 1.31)	0.888224	1327 / 5610	1.02 (0.96, 1.09)	0.443289
531.4	Peptic ulcer, site unspecified	digestive	361 / 31698	0.92 (0.83, 1.02)	0.104438	0.91 (0.82, 1.01)	0.0709739	NA	NA	NA	291 / 11093	0.89 (0.79, 1)	0.0487203
564.1	Irritable Bowel Syndrome	digestive	1456 / 19403	0.96 (0.91, 1.01)	0.105219	0.96 (0.91, 1.01)	0.141211	321 / 7565	1.04 (0.93, 1.16)	0.505586	712 / 4881	0.91 (0.84, 0.99)	0.0229796
550.5	Ventral hernia	digestive	768 / 27403	1.06 (0.99, 1.14)	0.107189	1.02 (0.95, 1.1)	0.616383	49 / 9419	1.15 (0.87, 1.53)	0.327428	558 / 8518	1.03 (0.94, 1.12)	0.525435
189.1	Cancer of kidney and renal pelvis	neoplasms	484 / 31655	1.08 (0.98, 1.18)	0.107348	1.04 (0.95, 1.14)	0.413699	NA	NA	NA	389 / 11027	1.07 (0.96, 1.18)	0.218673
359.2	Myopathy	neurological	373 / 28164	1.09 (0.98, 1.21)	0.110311	1.09 (0.98, 1.21)	0.120385	37 / 9384	1.04 (0.75, 1.43)	0.819362	247 / 9099	1.13 (0.99, 1.28)	0.0599821
480.11	Pneumococcal pneumonia	respiratory	783 / 25055	1.06 (0.99, 1.14)	0.110637	1.08 (1, 1.16)	0.040046	39 / 9085	0.89 (0.65, 1.23)	0.475741	611 / 7031	1.03 (0.95, 1.12)	0.463444
348.2	Cerebral edema and compression of brain	neurological	627 / 22897	1.07 (0.99, 1.15)	0.110904	1.05 (0.97, 1.14)	0.226543	68 / 7964	1.02 (0.8, 1.3)	0.866773	381 / 6829	1.04 (0.94, 1.16)	0.427775
842	Other sprains and strains	injuries & poisonings	386 / 25364	0.92 (0.83, 1.02)	0.112169	0.91 (0.82, 1)	0.0599025	82 / 8473	0.89 (0.71, 1.1)	0.276455	183 / 8381	0.93 (0.8, 1.08)	0.318882
706.1	Acne	dermatologic	1261 / 24421	0.95 (0.9, 1.01)	0.113073	0.97 (0.91, 1.03)	0.265255	670 / 7910	0.94 (0.87, 1.02)	0.144551	260 / 8033	0.98 (0.87, 1.11)	0.778842
288.11	Neutropenia	hematopoietic	696 / 22829	1.06 (0.98, 1.15)	0.117892	1.1 (1.02, 1.19)	0.0174106	42 / 8467	0.96 (0.7, 1.3)	0.780648	519 / 6097	1.04 (0.95, 1.14)	0.397317
227.3	Benign neoplasm of pituitary gland and craniopharyngeal duct (pouch)	neoplasms	667 / 30720	1.06 (0.98, 1.15)	0.120032	1.03 (0.95, 1.11)	0.451921	269 / 9522	1.04 (0.92, 1.18)	0.488077	179 / 11018	1.02 (0.88, 1.18)	0.781854
345	Epilepsy, recurrent seizures, convulsions	neurological	1297 / 22897	0.96 (0.9, 1.01)	0.120117	0.95 (0.9, 1.01)	0.109945	426 / 7964	0.85 (0.77, 0.94)	0.00111536	502 / 6829	1.02 (0.93, 1.11)	0.712597
695.8	Other specified erythematous conditions	dermatologic	519 / 20791	1.07 (0.98, 1.17)	0.122647	1.02 (0.93, 1.11)	0.677012	60 / 7337	1 (0.77, 1.29)	0.986475	341 / 6356	1.06 (0.95, 1.18)	0.299333
741	Symptoms and disorders of the joints	musculoskeletal	985 / 23005	1.05 (0.99, 1.12)	0.124687	1.03 (0.96, 1.09)	0.44696	111 / 8506	1.08 (0.89, 1.3)	0.430568	618 / 6713	1.06 (0.97, 1.15)	0.175301
559	Ileostomy status	digestive	335 / 19403	1.09 (0.98, 1.21)	0.124956	#VALUE!	NA	62 / 7565	1.18 (0.91, 1.53)	0.205071	189 / 4881	1.07 (0.92, 1.24)	0.377077
401.21	Hypertensive heart disease	circulatory system	1149 / 14352	1.06 (0.98, 1.13)	0.126128	0.98 (0.91, 1.05)	0.5906	NA	NA	NA	1061 / 1767	1 (0.92, 1.09)	0.928585
366	Cataract	sense organs	2594 / 27733	1.03 (0.99, 1.08)	0.129502	1.03 (0.98, 1.07)	0.253598	57 / 9793	0.92 (0.7, 1.21)	0.557188	2020 / 8324	1.02 (0.97, 1.07)	0.493937
977	Personal history of allergy to medicinal agents	injuries & poisonings	2074 / 23943	1.04 (0.99, 1.08)	0.129637	1.02 (0.97, 1.07)	0.397263	246 / 8367	0.95 (0.84, 1.08)	0.439256	1354 / 7165	1.02 (0.96, 1.08)	0.597925
327	Sleep disorders	neurological	1454 / 22296	1.04 (0.99, 1.1)	0.130601	1.01 (0.96, 1.07)	0.713978	223 / 8064	1.01 (0.88, 1.15)	0.909875	827 / 6598	1.03 (0.96, 1.11)	0.374215
960.2	Allergy/adverse effect of penicillin	injuries & poisonings	1005 / 23943	1.05 (0.98, 1.12)	0.135767	1.02 (0.96, 1.09)	0.528298	159 / 8367	1.07 (0.91, 1.25)	0.408468	589 / 7165	1.01 (0.93, 1.1)	0.824029
743.13	Other specified osteoporosis	musculoskeletal	544 / 24651	0.94 (0.86, 1.02)	0.136575	1 (0.91, 1.09)	0.986903	34 / 9236	0.88 (0.62, 1.24)	0.469385	361 / 6959	0.91 (0.81, 1.01)	0.0829384
599.5	Frequency of urination and polyuria	genitourinary	3404 / 21518	0.97 (0.94, 1.01)	0.137851	0.97 (0.93, 1)	0.0785281	292 / 8263	0.95 (0.85, 1.07)	0.431732	2228 / 5613	0.98 (0.93, 1.03)	0.375125
557	Intestinal malabsorption (non-celiac)	digestive	374 / 19403	1.08 (0.98, 1.2)	0.137982	1.1 (0.99, 1.22)	0.0825303	77 / 7565	1.17 (0.94, 1.47)	0.16764	212 / 4881	1.01 (0.88, 1.16)	0.88422
519.9	Symptoms involving respiratory system and other chest symptoms	respiratory	859 / 29498	1.05 (0.98, 1.13)	0.139354	1.05 (0.98, 1.13)	0.131102	35 / 9648	1.01 (0.72, 1.4)	0.97224	674 / 9702	1.06 (0.98, 1.15)	0.11681
272.11	Hypercholesterolemia	endocrine/metabolic	9048 / 14974	1.02 (0.99, 1.06)	0.139991	0.98 (0.95, 1.01)	0.241114	602 / 7900	1.01 (0.92, 1.1)	0.824258	5999 / 2266	0.98 (0.93, 1.04)	0.522401
770	Myalgia and myositis unspecified	symptoms	3289 / 27626	1.03 (0.99, 1.07)	0.142597	1.01 (0.97, 1.05)	0.550027	503 / 9065	0.96 (0.87, 1.05)	0.342214	1826 / 9264	1.02 (0.97, 1.08)	0.40211
465	Acute upper respiratory infections of multiple or unspecified sites	respiratory	4774 / 21190	1.02 (0.99, 1.06)	0.142826	1.01 (0.98, 1.04)	0.563871	796 / 7143	0.94 (0.87, 1.01)	0.0798463	2651 / 6682	1.02 (0.97, 1.07)	0.387734
501	Pneumonitis due to inhalation of food or vomitus	respiratory	625 / 22499	0.94 (0.87, 1.02)	0.142866	0.97 (0.89, 1.05)	0.447246	NA	NA	NA	519 / 4864	0.93 (0.85, 1.02)	0.123506
704.8	Other specified diseases of hair and hair follicles	dermatologic	564 / 27302	1.06 (0.98, 1.16)	0.142934	1.06 (0.97, 1.15)	0.194683	87 / 8730	1.01 (0.82, 1.26)	0.903746	302 / 9319	1.05 (0.93, 1.17)	0.444224
271.3	Intestinal disaccharidase deficiencies and disaccharide malabsorption	endocrine/metabolic	1211 / 31279	1.04 (0.99, 1.11)	0.143413	1 (0.94, 1.06)	0.947369	124 / 9724	1.19 (0.99, 1.42)	0.0615445	687 / 11223	1.01 (0.93, 1.09)	0.842329
796	Elevated prostate specific antigen [PSA]	genitourinary	1993 / 26345	0.96 (0.91, 1.01)	0.144442	0.97 (0.92, 1.03)	0.277745	76 / 9570	1.01 (0.79, 1.29)	0.966021	1314 / 7984	0.92 (0.85, 0.99)	0.0222313
217.1	Nevus, non-neoplastic	neoplasms	1436 / 20776	0.96 (0.91, 1.01)	0.144815	0.98 (0.93, 1.04)	0.490221	230 / 6987	1.02 (0.89, 1.17)	0.772207	743 / 6628	0.94 (0.87, 1.01)	0.0937168
497	Bronchitis	respiratory	1569 / 22408	1.04 (0.99, 1.1)	0.145135	1.01 (0.96, 1.07)	0.616811	76 / 8480	1.05 (0.84, 1.32)	0.673135	1171 / 6105	1 (0.94, 1.06)	0.974919
687.1	Rash and other nonspecific skin eruption	dermatologic	4403 / 20690	0.98 (0.94, 1.01)	0.145814	0.97 (0.94, 1)	0.0900205	774 / 7362	0.96 (0.89, 1.03)	0.246502	2413 / 6102	0.97 (0.92, 1.01)	0.168735
599.8	Other symptoms involving urinary system	genitourinary	903 / 21518	0.95 (0.89, 1.02)	0.145947	0.95 (0.89, 1.02)	0.158464	87 / 8263	1.02 (0.82, 1.27)	0.848944	604 / 5613	0.94 (0.86, 1.02)	0.143569
599	Other symptoms/disorders or the urinary system	genitourinary	648 / 21518	1.06 (0.98, 1.15)	0.150358	1.06 (0.98, 1.15)	0.164844	46 / 8263	1.08 (0.8, 1.44)	0.617917	465 / 5613	1.07 (0.97, 1.18)	0.172823
415	Pulmonary heart disease	circulatory system	797 / 27180	1.05 (0.98, 1.13)	0.151395	1.01 (0.94, 1.09)	0.736177	50 / 9616	1.09 (0.82, 1.44)	0.550601	583 / 7881	1.01 (0.93, 1.1)	0.781568
512.1	Wheezing	respiratory	697 / 14305	1.06 (0.98, 1.14)	0.152483	1.01 (0.93, 1.09)	0.804689	48 / 6806	1.03 (0.77, 1.37)	0.857155	513 / 2341	1.02 (0.93, 1.13)	0.638179
729	Other disorders of soft tissues	musculoskeletal	2134 / 18036	1.03 (0.99, 1.08)	0.153135	0.99 (0.95, 1.04)	0.757903	167 / 7484	0.98 (0.84, 1.14)	0.789696	1514 / 4543	0.99 (0.93, 1.05)	0.737791
386.9	Dizziness and giddiness (Light-headedness and vertigo)	sense organs	5878 / 23074	1.02 (0.99, 1.05)	0.154528	1.01 (0.98, 1.05)	0.348702	775 / 8282	0.97 (0.9, 1.05)	0.449527	3658 / 6564	1.01 (0.97, 1.06)	0.503349
286.9	Abnormal coagulation profile	hematopoietic	583 / 23644	1.06 (0.98, 1.15)	0.155008	1.02 (0.94, 1.11)	0.677109	42 / 8887	1.11 (0.82, 1.51)	0.492208	436 / 6152	1.06 (0.96, 1.16)	0.283449
619.5	Noninflammatory disorders of vulva and perineum	genitourinary	343 / 28381	0.92 (0.83, 1.03)	0.156753	0.9 (0.81, 1.01)	0.0734599	83 / 8610	0.91 (0.73, 1.14)	0.410971	185 / 10349	0.91 (0.79, 1.05)	0.208953
619.2	Disorders of uterus, NEC	genitourinary	458 / 28381	1.07 (0.97, 1.18)	0.156847	1.07 (0.97, 1.18)	0.153798	75 / 8610	1.07 (0.85, 1.36)	0.55927	225 / 10349	1.02 (0.89, 1.17)	0.765108
695.7	Prurigo and Lichen	dermatologic	429 / 20791	1.07 (0.97, 1.18)	0.159855	1.07 (0.97, 1.17)	0.204333	53 / 7337	1.11 (0.84, 1.46)	0.477751	252 / 6356	1.1 (0.97, 1.24)	0.150244
681.1	Cellulitis and abscess of fingers/toes	dermatologic	815 / 25161	1.05 (0.98, 1.13)	0.161233	1.03 (0.95, 1.1)	0.495522	109 / 8622	0.96 (0.79, 1.16)	0.672996	528 / 7708	1.07 (0.98, 1.17)	0.146144
577.1	Acute pancreatitis	digestive	457 / 31352	1.07 (0.97, 1.17)	0.163819	1.07 (0.97, 1.17)	0.168482	29 / 9847	1.19 (0.82, 1.72)	0.353046	346 / 10912	1.04 (0.93, 1.15)	0.520646
562.1	Diverticulosis	digestive	3090 / 19403	1.03 (0.99, 1.07)	0.164769	1.01 (0.97, 1.05)	0.720362	114 / 7565	1.17 (0.97, 1.42)	0.103219	2258 / 4881	1.01 (0.96, 1.06)	0.816207
735.3	Hallux valgus (Bunion)	musculoskeletal	941 / 25638	1.05 (0.98, 1.12)	0.167757	1.05 (0.98, 1.13)	0.13906	85 / 8918	1.02 (0.82, 1.27)	0.841028	521 / 8106	1.03 (0.94, 1.13)	0.501632
418	Nonspecific chest pain	circulatory system	11138 / 17657	1.02 (0.99, 1.04)	0.169712	1 (0.97, 1.03)	0.980351	1311 / 7535	0.96 (0.9, 1.02)	0.153817	6799 / 3688	1.01 (0.97, 1.05)	0.662722
345.3	Convulsions	neurological	1999 / 22897	0.97 (0.92, 1.01)	0.170266	0.97 (0.93, 1.02)	0.224392	518 / 7964	0.86 (0.79, 0.94)	0.00104427	955 / 6829	0.99 (0.93, 1.06)	0.869837
411.8	Other chronic ischemic heart disease, unspecified	circulatory system	2350 / 21760	1.04 (0.98, 1.09)	0.172413	1.01 (0.96, 1.06)	0.782568	26 / 9092	0.71 (0.47, 1.08)	0.107468	2003 / 4674	0.99 (0.93, 1.05)	0.648486
720	Spinal stenosis	musculoskeletal	1735 / 20982	1.04 (0.98, 1.09)	0.172476	1.02 (0.97, 1.07)	0.509436	125 / 8137	1.04 (0.87, 1.24)	0.688475	1175 / 5717	1 (0.94, 1.07)	0.938473
764	Sciatica	symptoms	2767 / 24794	0.97 (0.93, 1.01)	0.173137	0.95 (0.91, 0.99)	0.0183269	374 / 8612	0.98 (0.88, 1.09)	0.707922	1614 / 7800	0.96 (0.91, 1.02)	0.170649
698	Pruritus and related conditions	dermatologic	1162 / 30644	0.96 (0.9, 1.02)	0.176197	0.96 (0.91, 1.02)	0.208039	145 / 9555	0.88 (0.74, 1.04)	0.120814	736 / 10814	0.97 (0.9, 1.04)	0.415474
512.2	Painful respiration	respiratory	1190 / 14305	0.96 (0.9, 1.02)	0.17756	0.95 (0.9, 1.01)	0.12478	116 / 6806	1.02 (0.85, 1.23)	0.831587	842 / 2341	0.92 (0.85, 1)	0.0489406
625	Pain and other symptoms associated with female genital organs	genitourinary	1497 / 28893	0.96 (0.91, 1.02)	0.177894	0.96 (0.91, 1.01)	0.136782	336 / 9034	0.97 (0.86, 1.08)	0.543434	702 / 10283	0.94 (0.87, 1.02)	0.131206
504	Other alveolar and parietoalveolar pneumonopathy	respiratory	613 / 22499	1.06 (0.97, 1.15)	0.18205	1.05 (0.97, 1.14)	0.26219	28 / 9243	0.9 (0.61, 1.31)	0.568774	435 / 4864	1.08 (0.98, 1.2)	0.113699
690.1	Seborrheic dermatitis	dermatologic	1123 / 20791	0.96 (0.9, 1.02)	0.185849	0.97 (0.91, 1.03)	0.279322	202 / 7337	0.87 (0.75, 1)	0.0492275	626 / 6356	0.96 (0.88, 1.04)	0.27903
442.11	Abdominal aortic aneurysm	circulatory system	502 / 24371	1.06 (0.97, 1.17)	0.187134	1.04 (0.95, 1.15)	0.384113	NA	NA	NA	435 / 6258	1.07 (0.96, 1.18)	0.217451
530.11	GERD	digestive	9206 / 18197	1.02 (0.99, 1.04)	0.189094	0.99 (0.97, 1.02)	0.616485	1178 / 7583	1.02 (0.96, 1.09)	0.469226	5389 / 4257	1 (0.96, 1.04)	0.910461
577	Diseases of pancreas	digestive	768 / 31352	1.05 (0.98, 1.13)	0.19154	1.09 (1.01, 1.17)	0.0270404	36 / 9847	1.11 (0.8, 1.55)	0.542068	588 / 10912	1.04 (0.95, 1.13)	0.418437
608	Other disorders of male genital organs	genitourinary	832 / 25513	0.95 (0.89, 1.02)	0.194756	0.94 (0.87, 1.01)	0.09066	170 / 8985	0.89 (0.76, 1.04)	0.133873	447 / 7922	0.94 (0.85, 1.04)	0.253714
300.12	Agorophobia, social phobia, and panic disorder	mental disorders	1089 / 13363	0.96 (0.9, 1.02)	0.194967	0.94 (0.88, 1)	0.0477488	358 / 4619	0.93 (0.84, 1.04)	0.229118	461 / 3663	0.9 (0.81, 1)	0.0432677
594.3	Calculus of ureter	genitourinary	715 / 28927	0.95 (0.88, 1.03)	0.195907	0.94 (0.87, 1.01)	0.0882614	97 / 9414	0.86 (0.7, 1.05)	0.13335	464 / 9620	0.96 (0.87, 1.05)	0.334333
300.9	Posttraumatic stress disorder	mental disorders	1266 / 13363	1.04 (0.98, 1.1)	0.196087	0.98 (0.92, 1.04)	0.522454	464 / 4619	0.99 (0.9, 1.1)	0.892409	470 / 3663	0.99 (0.89, 1.1)	0.855732
871	Open wounds of extremities	injuries & poisonings	825 / 28020	1.05 (0.98, 1.12)	0.196578	1.04 (0.97, 1.11)	0.325131	109 / 9005	1.09 (0.9, 1.32)	0.360713	590 / 9378	1.05 (0.96, 1.14)	0.281474
199	Neoplasm of uncertain behavior	neoplasms	2138 / 22152	1.03 (0.98, 1.08)	0.197862	1.03 (0.98, 1.08)	0.254157	223 / 8931	0.97 (0.85, 1.11)	0.634466	1385 / 5222	1.01 (0.95, 1.08)	0.667768
614.52	Vaginitis and vulvovaginitis	genitourinary	1617 / 28660	0.97 (0.92, 1.02)	0.202892	0.97 (0.92, 1.02)	0.250775	420 / 8688	0.89 (0.81, 0.99)	0.0274135	729 / 10419	0.99 (0.91, 1.07)	0.766447
300.4	Dysthymic disorder	mental disorders	1138 / 13363	1.04 (0.98, 1.11)	0.203061	1.01 (0.95, 1.08)	0.708288	197 / 4619	1.05 (0.91, 1.21)	0.522152	656 / 3663	0.95 (0.87, 1.04)	0.250415
578.2	Blood in stool	digestive	1491 / 24115	1.04 (0.98, 1.09)	0.203603	1.04 (0.98, 1.1)	0.165598	186 / 8678	1.02 (0.88, 1.19)	0.757518	1049 / 6819	1.05 (0.99, 1.13)	0.117793
505	Other pulmonary inflamation or edema	respiratory	795 / 22499	1.05 (0.97, 1.13)	0.203675	1.04 (0.97, 1.12)	0.267524	NA	NA	NA	663 / 4864	1.06 (0.98, 1.15)	0.146979
367.9	Blindness and low vision	sense organs	386 / 30761	1.07 (0.97, 1.18)	0.204359	1.06 (0.96, 1.18)	0.246653	41 / 9482	1.11 (0.82, 1.52)	0.497228	265 / 11029	1.08 (0.96, 1.22)	0.219949
592.11	Acute cystitis	genitourinary	930 / 21637	0.96 (0.9, 1.02)	0.20518	0.96 (0.89, 1.02)	0.193561	82 / 8187	1.07 (0.86, 1.34)	0.537945	643 / 5646	0.94 (0.87, 1.03)	0.174208
303.4	Somatoform disorder	mental disorders	362 / 13363	0.93 (0.84, 1.04)	0.209829	0.91 (0.81, 1.01)	0.076635	112 / 4619	0.86 (0.71, 1.04)	0.114593	159 / 3663	0.9 (0.76, 1.06)	0.191634
681.3	Cellulitis and abscess of arm/hand	dermatologic	553 / 25161	1.06 (0.97, 1.15)	0.211033	1.03 (0.94, 1.12)	0.551287	104 / 8622	0.9 (0.74, 1.09)	0.266353	321 / 7708	1.11 (0.99, 1.24)	0.0640994
591	Urinary tract infection	genitourinary	5566 / 21637	0.98 (0.95, 1.01)	0.227332	0.98 (0.94, 1.01)	0.124457	690 / 8187	0.97 (0.9, 1.05)	0.464696	3584 / 5646	0.96 (0.92, 1)	0.0571892
626	Disorders of menstruation and other abnormal bleeding from female genital tract	genitourinary	806 / 23825	1.05 (0.97, 1.12)	0.233893	1.03 (0.96, 1.11)	0.396883	290 / 7459	0.99 (0.87, 1.12)	0.837652	238 / 8457	1.1 (0.96, 1.27)	0.172581
368.2	Diplopia and disorders of binocular vision	sense organs	522 / 28782	0.95 (0.87, 1.03)	0.234084	0.96 (0.88, 1.05)	0.38703	55 / 9254	1.03 (0.79, 1.35)	0.808154	343 / 9810	0.95 (0.85, 1.06)	0.328254
245.21	Chronic lymphocytic thyroiditis	endocrine/metabolic	682 / 23017	0.95 (0.88, 1.03)	0.23819	0.95 (0.88, 1.03)	0.200524	160 / 8321	0.91 (0.78, 1.07)	0.272544	298 / 6883	0.98 (0.87, 1.1)	0.696681
389	Hearing loss	sense organs	2630 / 25894	0.98 (0.94, 1.02)	0.241265	0.98 (0.94, 1.02)	0.309726	215 / 9028	0.9 (0.78, 1.03)	0.121015	1749 / 8115	0.98 (0.93, 1.03)	0.416661
285.1	Acute posthemorrhagic anemia	hematopoietic	1142 / 21045	1.04 (0.98, 1.1)	0.24206	1.04 (0.98, 1.11)	0.178522	41 / 8227	1.06 (0.78, 1.45)	0.696058	938 / 4869	1.03 (0.96, 1.11)	0.399646
578.8	Hemorrhage of rectum and anus	digestive	1439 / 24115	1.03 (0.98, 1.09)	0.247834	1.03 (0.98, 1.09)	0.275088	257 / 8678	0.95 (0.84, 1.08)	0.44764	807 / 6819	1.03 (0.96, 1.11)	0.437726
859	Complication due to other implant and internal device	injuries & poisonings	338 / 28449	1.07 (0.96, 1.19)	0.248129	1.08 (0.97, 1.2)	0.180602	22 / 9614	1.05 (0.69, 1.59)	0.823489	248 / 9039	1 (0.88, 1.14)	0.940347
130.1	Lyme disease	infectious diseases	421 / 30019	0.94 (0.86, 1.04)	0.249631	0.97 (0.88, 1.07)	0.57742	97 / 9358	0.98 (0.8, 1.19)	0.806984	179 / 10543	0.96 (0.83, 1.12)	0.636832
613.8	Other specified disorders of breast	genitourinary	884 / 29254	0.96 (0.9, 1.03)	0.25322	0.97 (0.9, 1.04)	0.330271	127 / 9250	1.15 (0.95, 1.38)	0.148442	446 / 10360	0.87 (0.78, 0.95)	0.00393527
381.1	Otitis media	sense organs	460 / 27991	1.06 (0.96, 1.16)	0.253365	1.05 (0.96, 1.15)	0.301634	80 / 8939	1.05 (0.84, 1.31)	0.695597	251 / 9738	1.03 (0.9, 1.16)	0.682549
803.1	Fracture of humerus	injuries & poisonings	529 / 24115	0.95 (0.87, 1.04)	0.254666	0.94 (0.86, 1.03)	0.163089	45 / 8451	1.01 (0.75, 1.36)	0.947829	353 / 7339	0.94 (0.84, 1.05)	0.260528
389.4	Tinnitus	sense organs	1278 / 25894	0.97 (0.91, 1.02)	0.256354	0.97 (0.92, 1.03)	0.333939	179 / 9028	0.95 (0.81, 1.1)	0.471261	659 / 8115	0.96 (0.88, 1.04)	0.283229
348.9	Other conditions of brain, NOS	neurological	1328 / 22897	1.03 (0.98, 1.09)	0.257754	1.04 (0.98, 1.1)	0.158899	151 / 7964	0.93 (0.79, 1.09)	0.364763	822 / 6829	1.01 (0.94, 1.08)	0.831707
454.1	Varicose veins of lower extremity	circulatory system	641 / 18654	1.05 (0.97, 1.13)	0.260227	1.03 (0.95, 1.12)	0.438028	88 / 8200	1.18 (0.95, 1.46)	0.130014	364 / 3835	1 (0.9, 1.12)	0.956921
276.1	Electrolyte imbalance	endocrine/metabolic	687 / 23241	1.05 (0.97, 1.13)	0.261551	1.05 (0.97, 1.13)	0.256085	28 / 8926	1.08 (0.74, 1.57)	0.701419	568 / 5610	1.03 (0.94, 1.12)	0.533728
726.4	Calcaneal spur; Exostosis NOS	musculoskeletal	443 / 18036	1.06 (0.96, 1.16)	0.26319	0.98 (0.89, 1.08)	0.735719	29 / 7484	1.32 (0.91, 1.92)	0.14092	271 / 4543	1.01 (0.89, 1.14)	0.866213
174.11	Malignant neoplasm of female breast	neoplasms	1800 / 27436	0.97 (0.92, 1.02)	0.263463	0.98 (0.93, 1.03)	0.477882	34 / 9084	0.92 (0.65, 1.3)	0.634279	1223 / 9257	0.94 (0.88, 1)	0.052675
381.11	Suppurative and unspecified otitis media	sense organs	843 / 27991	1.04 (0.97, 1.11)	0.263933	1.02 (0.95, 1.09)	0.576578	165 / 8939	0.96 (0.82, 1.12)	0.578494	424 / 9738	1.06 (0.96, 1.17)	0.21515
760	Back pain	symptoms	9737 / 19875	1.01 (0.99, 1.04)	0.266259	1 (0.97, 1.02)	0.84544	1548 / 7531	0.99 (0.94, 1.05)	0.785407	5328 / 5461	1 (0.96, 1.04)	0.902157
611.1	Abnormal mammogram	genitourinary	2727 / 25881	0.98 (0.93, 1.02)	0.268331	0.99 (0.94, 1.03)	0.558761	360 / 8622	0.98 (0.88, 1.1)	0.780463	1417 / 8740	0.91 (0.85, 0.97)	0.0027911
722.9	Other and unspecified disc disorder	musculoskeletal	763 / 20982	0.96 (0.89, 1.03)	0.269806	0.94 (0.87, 1.01)	0.108329	73 / 8137	1 (0.79, 1.26)	0.979675	495 / 5717	0.95 (0.87, 1.04)	0.282623
619.1	Noninflammatory disorders of ovary, fallopian tube, and broad ligament	genitourinary	353 / 28381	1.06 (0.95, 1.18)	0.270152	1.04 (0.94, 1.16)	0.433169	61 / 8610	1.26 (0.97, 1.64)	0.0809734	173 / 10349	1.07 (0.92, 1.25)	0.360288
429.3	Symptoms involving cardiovascular system	circulatory system	1212 / 25337	1.03 (0.97, 1.1)	0.271667	1.03 (0.97, 1.09)	0.331331	62 / 9557	0.89 (0.69, 1.14)	0.348033	935 / 6533	1.04 (0.97, 1.11)	0.32675
577.3	Cyst and pseudocyst of pancreas	digestive	507 / 31352	1.05 (0.96, 1.15)	0.27286	1.07 (0.98, 1.17)	0.158616	30 / 9847	1 (0.7, 1.45)	0.985558	361 / 10912	1.07 (0.97, 1.19)	0.180888
726.3	Bursitis	musculoskeletal	899 / 18036	1.04 (0.97, 1.11)	0.27378	1 (0.94, 1.07)	0.924605	110 / 7484	1.1 (0.91, 1.33)	0.309056	532 / 4543	1.02 (0.93, 1.11)	0.722945
835	Internal derangement of knee	injuries & poisonings	2456 / 27925	1.02 (0.98, 1.07)	0.27621	1 (0.96, 1.04)	0.888632	308 / 9205	0.95 (0.85, 1.07)	0.414311	1309 / 9506	1.03 (0.97, 1.09)	0.306746
949	Allergies, other	injuries & poisonings	1246 / 19789	1.03 (0.97, 1.09)	0.283726	1.01 (0.96, 1.07)	0.653276	185 / 7253	1.04 (0.9, 1.21)	0.567969	673 / 5690	0.95 (0.88, 1.04)	0.262114
702.1	Actinic keratosis	dermatologic	4185 / 23583	0.98 (0.95, 1.02)	0.287533	1 (0.96, 1.03)	0.826559	207 / 8823	0.94 (0.81, 1.09)	0.394611	2879 / 6819	0.96 (0.91, 1)	0.0498198
366.2	Senile cataract	sense organs	2481 / 27733	1.02 (0.98, 1.07)	0.287787	1.01 (0.97, 1.06)	0.515377	83 / 9793	1 (0.8, 1.25)	0.998297	1740 / 8324	1.01 (0.96, 1.06)	0.744937
447	Other disorders of arteries and arterioles	circulatory system	678 / 24371	0.96 (0.89, 1.04)	0.290665	0.95 (0.88, 1.03)	0.247201	NA	NA	NA	550 / 6258	0.97 (0.89, 1.06)	0.514919
496	Chronic airway obstruction	respiratory	2007 / 22408	1.03 (0.98, 1.08)	0.291355	1.01 (0.96, 1.06)	0.828008	22 / 8480	0.71 (0.46, 1.1)	0.123127	1682 / 6105	1.01 (0.96, 1.07)	0.753723
315	Develomental delays and disorders	mental disorders	336 / 30444	0.94 (0.85, 1.05)	0.291639	#VALUE!	NA	93 / 8829	0.92 (0.75, 1.13)	0.444519	160 / 11372	0.83 (0.71, 0.97)	0.0221866
961.1	Poisoning/allergy of sulfonamides	injuries & poisonings	634 / 23943	1.04 (0.96, 1.13)	0.292694	1.04 (0.96, 1.13)	0.332666	86 / 8367	0.79 (0.63, 0.98)	0.0290842	390 / 7165	1.01 (0.91, 1.12)	0.793098
960	Poisoning by antibiotics	injuries & poisonings	825 / 23943	1.04 (0.97, 1.11)	0.297046	1.03 (0.95, 1.1)	0.494799	108 / 8367	0.96 (0.8, 1.17)	0.704524	525 / 7165	1.03 (0.94, 1.13)	0.510569
389.1	Sensorineural hearing loss	sense organs	2761 / 25894	0.98 (0.94, 1.02)	0.297999	0.98 (0.94, 1.02)	0.420471	174 / 9028	0.91 (0.78, 1.06)	0.223744	1827 / 8115	0.98 (0.93, 1.03)	0.347874
610.1	Cystic mastopathy	genitourinary	1440 / 25881	0.97 (0.92, 1.03)	0.299516	0.99 (0.94, 1.05)	0.765069	235 / 8622	0.95 (0.83, 1.09)	0.482856	724 / 8740	0.92 (0.85, 1)	0.0534661
297	Suicidal ideation or attempt	mental disorders	647 / 13363	0.96 (0.89, 1.04)	0.301794	0.95 (0.87, 1.03)	0.192781	70 / 4619	1.01 (0.8, 1.29)	0.920271	427 / 3663	0.91 (0.82, 1.01)	0.0793801
241	Nontoxic nodular goiter	endocrine/metabolic	369 / 23017	1.06 (0.95, 1.17)	0.30204	1.05 (0.94, 1.16)	0.391954	65 / 8321	1.05 (0.82, 1.35)	0.693581	174 / 6883	1.11 (0.95, 1.29)	0.182722
270.38	Other specified disorders of plasma protein metabolism	endocrine/metabolic	337 / 28637	1.06 (0.95, 1.18)	0.302855	1.07 (0.96, 1.19)	0.255443	32 / 9614	1.18 (0.83, 1.67)	0.35583	232 / 9152	1.07 (0.94, 1.22)	0.33661
450	Noninfectious disorders of lymphatic channels	circulatory system	403 / 32658	1.05 (0.95, 1.16)	0.309628	1.02 (0.92, 1.13)	0.698391	NA	NA	NA	318 / 11835	1 (0.9, 1.12)	0.943055
427.11	Paroxysmal supraventricular tachycardia	circulatory system	1265 / 14069	0.97 (0.91, 1.03)	0.311041	0.97 (0.91, 1.03)	0.334262	118 / 6907	0.95 (0.79, 1.15)	0.589441	836 / 2101	0.96 (0.88, 1.04)	0.283487
521.1	Dental caries	digestive	540 / 29271	1.05 (0.96, 1.14)	0.311438	1.03 (0.94, 1.12)	0.532503	51 / 9167	0.94 (0.71, 1.24)	0.654006	377 / 10217	1.03 (0.93, 1.15)	0.51929
253.2	Pituitary hypofunction	endocrine/metabolic	348 / 26993	0.95 (0.85, 1.05)	0.314417	0.92 (0.83, 1.03)	0.137561	92 / 8805	1.17 (0.95, 1.44)	0.14909	134 / 8826	0.83 (0.7, 0.99)	0.0334512
627.3	Postmenopausal atrophic vaginitis	genitourinary	905 / 23825	0.96 (0.9, 1.04)	0.316856	1 (0.93, 1.07)	0.946628	47 / 7459	0.73 (0.53, 1.01)	0.0592815	563 / 8457	0.93 (0.84, 1.02)	0.102093
726	Peripheral enthesopathies and allied syndromes	musculoskeletal	3576 / 18036	0.98 (0.95, 1.02)	0.31753	0.97 (0.93, 1.01)	0.0957678	361 / 7484	0.95 (0.85, 1.06)	0.363687	2057 / 4543	0.95 (0.9, 1)	0.0666137
530.13	Barrett's esophagus	digestive	619 / 18197	1.04 (0.96, 1.13)	0.318166	1.03 (0.95, 1.12)	0.487061	44 / 7583	1.3 (0.96, 1.76)	0.0902407	436 / 4257	0.97 (0.88, 1.07)	0.524698
536.3	Gastroparesis	digestive	360 / 26306	1.05 (0.95, 1.17)	0.321511	1.05 (0.94, 1.16)	0.389606	55 / 9000	1.06 (0.81, 1.39)	0.681714	226 / 8124	1.01 (0.88, 1.15)	0.915491
612.2	Hypertrophy of breast (Gynecomastia)	genitourinary	520 / 25881	0.96 (0.88, 1.04)	0.326937	0.94 (0.86, 1.03)	0.211199	89 / 8622	0.91 (0.73, 1.12)	0.372529	284 / 8740	0.92 (0.81, 1.03)	0.155755
296	Mood disorders	mental disorders	2151 / 13363	1.02 (0.98, 1.07)	0.327435	1 (0.96, 1.05)	0.84842	627 / 4619	0.98 (0.9, 1.07)	0.619352	903 / 3663	0.96 (0.88, 1.03)	0.247911
306	Other mental disorder	mental disorders	2475 / 13363	1.02 (0.98, 1.07)	0.327505	1.01 (0.96, 1.05)	0.755233	478 / 4619	0.98 (0.89, 1.08)	0.64699	1326 / 3663	1.01 (0.94, 1.07)	0.851239
260	Protein-calorie malnutrition	endocrine/metabolic	1155 / 23394	0.97 (0.91, 1.03)	0.334865	1.07 (1, 1.13)	0.0441241	129 / 8126	1 (0.84, 1.19)	0.991762	819 / 6880	0.93 (0.87, 1.01)	0.0710724
593.1	Gross hematuria	genitourinary	846 / 21637	0.97 (0.9, 1.04)	0.336513	0.96 (0.9, 1.03)	0.304724	43 / 8187	1.06 (0.78, 1.44)	0.696798	635 / 5646	0.94 (0.87, 1.02)	0.13844
371.3	Inflammation of eyelids	sense organs	935 / 27409	1.03 (0.97, 1.1)	0.342945	1.06 (0.99, 1.13)	0.0951364	143 / 8853	0.94 (0.8, 1.11)	0.471078	499 / 9351	1.06 (0.97, 1.16)	0.224851
798	Malaise and fatigue	symptoms	9905 / 18892	1.01 (0.99, 1.04)	0.346534	1.01 (0.99, 1.04)	0.379634	1548 / 7284	1.03 (0.97, 1.08)	0.366885	5819 / 4679	0.99 (0.96, 1.03)	0.777167
395.1	Nonrheumatic mitral valve disorders	circulatory system	3319 / 23681	1.02 (0.98, 1.06)	0.346827	1.03 (0.99, 1.07)	0.195887	160 / 9106	0.96 (0.82, 1.12)	0.59646	2537 / 5936	1.01 (0.96, 1.06)	0.719458
276.12	Hyposmolality and/or hyponatremia	endocrine/metabolic	1843 / 23241	1.02 (0.97, 1.08)	0.348566	1.04 (0.99, 1.1)	0.098706	71 / 8926	0.94 (0.74, 1.19)	0.585968	1442 / 5610	1.01 (0.95, 1.07)	0.697333
726.1	Enthesopathy	musculoskeletal	4178 / 18036	1.02 (0.98, 1.05)	0.350737	1 (0.96, 1.04)	0.990414	494 / 7484	1.01 (0.92, 1.1)	0.912364	2344 / 4543	0.98 (0.93, 1.04)	0.522235
313.1	Attention deficit hyperactivity disorder	mental disorders	1185 / 30444	0.97 (0.92, 1.03)	0.358981	0.97 (0.91, 1.03)	0.358048	536 / 8829	0.93 (0.85, 1.02)	0.123045	335 / 11372	0.85 (0.76, 0.95)	0.00327822
573.6	Nonspecific elevation of levels of transaminase or lactic acid dehydrogenase [LDH]	digestive	799 / 23168	1.03 (0.96, 1.11)	0.362668	1.03 (0.96, 1.11)	0.383717	102 / 8847	1.01 (0.83, 1.23)	0.922937	477 / 5892	1 (0.91, 1.1)	0.983892
841	Sprains and strains of back and neck	injuries & poisonings	640 / 25364	0.96 (0.89, 1.04)	0.363095	0.94 (0.86, 1.01)	0.10704	92 / 8473	0.89 (0.73, 1.1)	0.288997	373 / 8381	0.95 (0.86, 1.06)	0.360683
367.1	Myopia	sense organs	507 / 30761	1.04 (0.95, 1.14)	0.365952	1.06 (0.97, 1.16)	0.211127	167 / 9482	1.01 (0.86, 1.17)	0.933965	161 / 11029	1.07 (0.91, 1.25)	0.420552
550.1	Inguinal hernia	digestive	1358 / 27403	0.97 (0.92, 1.03)	0.366744	1 (0.95, 1.06)	0.966069	113 / 9419	1.05 (0.87, 1.27)	0.593158	876 / 8518	0.99 (0.92, 1.06)	0.709995
292.2	Mild cognitive impairment	mental disorders	583 / 24602	0.96 (0.88, 1.05)	0.36708	0.98 (0.9, 1.07)	0.608509	22 / 8680	1.04 (0.68, 1.6)	0.854611	414 / 7198	0.97 (0.88, 1.08)	0.600317
429.1	Heart transplant/surgery	circulatory system	408 / 25337	1.05 (0.95, 1.16)	0.368357	1.03 (0.93, 1.14)	0.533208	NA	NA	NA	315 / 6533	1.05 (0.94, 1.18)	0.412222
457.2	Encounter for long-term (current) use of antiplatelets/antithrombotics	circulatory system	406 / 18654	1.05 (0.95, 1.16)	0.371974	1.02 (0.92, 1.13)	0.745979	NA	NA	NA	368 / 3835	1.04 (0.94, 1.16)	0.447871
300.1	Anxiety disorder	mental disorders	7562 / 13363	0.99 (0.96, 1.02)	0.376668	0.97 (0.95, 1)	0.0866636	1899 / 4619	0.97 (0.92, 1.02)	0.24872	3527 / 3663	0.95 (0.91, 1)	0.0496758
380.4	Impacted cerumen	sense organs	1959 / 28549	0.98 (0.93, 1.03)	0.378113	0.98 (0.94, 1.03)	0.533605	173 / 9360	0.96 (0.82, 1.12)	0.577843	1279 / 9579	0.96 (0.9, 1.02)	0.160437
433.5	Cerebral aneurysm	circulatory system	598 / 26076	0.96 (0.89, 1.05)	0.380167	0.95 (0.87, 1.03)	0.203407	50 / 9669	1.06 (0.8, 1.4)	0.6999	314 / 7174	0.99 (0.88, 1.11)	0.853419
741.2	Stiffness of joint	musculoskeletal	772 / 23005	0.97 (0.9, 1.04)	0.380517	0.96 (0.89, 1.03)	0.227056	113 / 8506	0.89 (0.74, 1.08)	0.253987	403 / 6713	1 (0.9, 1.1)	0.9472
300.3	Obsessive-compulsive disorders	mental disorders	464 / 13363	0.96 (0.87, 1.05)	0.381878	0.92 (0.82, 1.02)	0.107808	257 / 4619	0.92 (0.81, 1.05)	0.215235	108 / 3663	0.89 (0.73, 1.08)	0.239941
286.81	Primary hypercoagulable state	hematopoietic	551 / 23644	1.04 (0.95, 1.13)	0.382041	1.02 (0.93, 1.11)	0.724719	91 / 8887	1.17 (0.95, 1.44)	0.138599	279 / 6152	1.02 (0.9, 1.15)	0.754189
622.1	Polyp of corpus uteri	genitourinary	493 / 31211	1.04 (0.95, 1.14)	0.382107	1.02 (0.93, 1.12)	0.631584	80 / 9610	1.03 (0.82, 1.29)	0.825044	246 / 11336	1.08 (0.95, 1.23)	0.2392
720.1	Spinal stenosis of lumbar region	musculoskeletal	1990 / 20982	1.02 (0.97, 1.07)	0.382966	0.99 (0.94, 1.04)	0.721523	101 / 8137	1.09 (0.89, 1.33)	0.409506	1418 / 5717	0.99 (0.93, 1.05)	0.747641
742.9	Other derangement of joint	musculoskeletal	932 / 23005	1.03 (0.96, 1.1)	0.383678	1.02 (0.95, 1.09)	0.613202	185 / 8506	0.87 (0.75, 1)	0.0582083	460 / 6713	1.12 (1.02, 1.23)	0.0158191
198.6	Secondary malignancy of bone	neoplasms	620 / 22152	1.04 (0.96, 1.12)	0.386182	1.07 (0.99, 1.16)	0.0954377	NA	NA	NA	586 / 5222	1.01 (0.93, 1.11)	0.746643
443.9	Peripheral vascular disease, unspecified	circulatory system	1575 / 24371	1.02 (0.97, 1.08)	0.387449	1.01 (0.96, 1.07)	0.699866	22 / 9315	0.9 (0.59, 1.37)	0.61633	1390 / 6258	1.03 (0.97, 1.1)	0.315109
214.1	Lipoma of skin and subcutaneous tissue	neoplasms	501 / 30371	0.96 (0.88, 1.05)	0.388069	0.95 (0.87, 1.04)	0.26121	72 / 9597	0.83 (0.65, 1.05)	0.111214	267 / 10723	0.94 (0.84, 1.07)	0.358265
426.24	Atrioventricular block, complete	circulatory system	465 / 14069	1.05 (0.94, 1.16)	0.392583	1.04 (0.94, 1.15)	0.460581	NA	NA	NA	399 / 2101	1.04 (0.93, 1.17)	0.466449
279.7	Other immunological findings	endocrine/metabolic	875 / 24567	1.03 (0.96, 1.1)	0.394201	1.03 (0.96, 1.1)	0.390639	215 / 8505	1.05 (0.92, 1.21)	0.481386	389 / 7490	1.01 (0.92, 1.12)	0.783528
335	Multiple sclerosis	neurological	485 / 22897	1.04 (0.95, 1.14)	0.395872	1.05 (0.96, 1.15)	0.28785	170 / 7964	1.09 (0.93, 1.27)	0.269997	151 / 6829	0.89 (0.76, 1.04)	0.150314
727	Other disorders of synovium, tendon, and bursa	musculoskeletal	611 / 18036	1.04 (0.95, 1.12)	0.398739	1.02 (0.94, 1.1)	0.703403	79 / 7484	1.13 (0.91, 1.42)	0.275579	336 / 4543	1.02 (0.91, 1.14)	0.776377
375.1	Dry eyes	sense organs	966 / 27416	1.03 (0.96, 1.1)	0.398937	1.04 (0.98, 1.11)	0.225228	111 / 9024	0.95 (0.79, 1.15)	0.617742	564 / 9212	0.98 (0.9, 1.07)	0.706137
619.3	Noninflammatory disorders of cervix	genitourinary	410 / 28381	0.96 (0.87, 1.06)	0.401044	0.97 (0.87, 1.07)	0.511726	110 / 8610	1.01 (0.83, 1.23)	0.929999	156 / 10349	0.99 (0.84, 1.16)	0.855631
696.41	Psoriasis vulgaris	dermatologic	1378 / 19591	1.02 (0.97, 1.08)	0.409158	1.01 (0.95, 1.07)	0.759255	277 / 7052	1.01 (0.9, 1.14)	0.85044	703 / 5930	0.99 (0.91, 1.07)	0.78528
228	Hemangioma and lymphangioma, any site	neoplasms	556 / 28506	1.04 (0.95, 1.13)	0.413529	1.05 (0.97, 1.15)	0.229895	57 / 9273	1.08 (0.83, 1.4)	0.565448	337 / 9740	1.06 (0.95, 1.18)	0.2925
274.21	Chondrocalcinosis	endocrine/metabolic	337 / 30268	0.96 (0.86, 1.07)	0.414685	0.95 (0.85, 1.06)	0.3242	NA	NA	NA	258 / 10127	0.95 (0.83, 1.07)	0.377422
214	Lipoma	neoplasms	509 / 30371	0.96 (0.88, 1.05)	0.417389	0.95 (0.87, 1.04)	0.286068	63 / 9597	1.03 (0.8, 1.32)	0.837388	305 / 10723	0.94 (0.84, 1.06)	0.315995
394.2	Mitral valve disease	circulatory system	753 / 23681	1.03 (0.96, 1.11)	0.418602	1.05 (0.97, 1.13)	0.221862	44 / 9106	0.97 (0.72, 1.31)	0.84091	567 / 5936	1.01 (0.93, 1.11)	0.775932
655	Known or suspected fetal abnormality affecting management of mother	pregnancy complications	937 / 31763	0.97 (0.91, 1.04)	0.421432	0.97 (0.9, 1.03)	0.315987	542 / 9030	0.97 (0.89, 1.06)	0.554597	118 / 12184	1.11 (0.91, 1.35)	0.316469
803	Fracture of upper limb	injuries & poisonings	1061 / 24115	0.97 (0.92, 1.04)	0.422237	0.97 (0.91, 1.04)	0.421771	149 / 8451	0.93 (0.79, 1.1)	0.405014	628 / 7339	0.96 (0.89, 1.05)	0.38931
433.21	Cerebral artery occlusion, with cerebral infarction	circulatory system	1907 / 26076	1.02 (0.97, 1.07)	0.424093	1.02 (0.97, 1.07)	0.438118	62 / 9669	0.85 (0.66, 1.09)	0.20838	1406 / 7174	1 (0.95, 1.06)	0.888897
225.1	Benign neoplasm of brain, cranial nerves, meninges	neoplasms	625 / 31306	1.03 (0.95, 1.12)	0.425737	1.01 (0.93, 1.1)	0.746933	90 / 9749	1.06 (0.86, 1.31)	0.587687	321 / 11172	0.99 (0.89, 1.11)	0.911892
442.1	Aortic aneurysm	circulatory system	1234 / 24371	1.02 (0.97, 1.09)	0.428163	1.01 (0.95, 1.07)	0.778196	58 / 9315	1.27 (0.98, 1.65)	0.0690599	891 / 6258	1 (0.93, 1.08)	0.898558
473.4	Voice disturbance	respiratory	1423 / 19764	0.98 (0.93, 1.03)	0.430825	0.99 (0.93, 1.04)	0.63428	147 / 7160	0.98 (0.83, 1.16)	0.836876	898 / 5706	0.95 (0.89, 1.02)	0.187474
509.3	Pulmonary insufficiency or respiratory failure following trauma and surgery	respiratory	538 / 22499	1.04 (0.95, 1.13)	0.431225	1.05 (0.96, 1.14)	0.326736	25 / 9243	0.77 (0.52, 1.15)	0.198045	421 / 4864	1.03 (0.93, 1.14)	0.527431
626.11	Absent or infrequent menstruation	genitourinary	816 / 23825	1.03 (0.96, 1.11)	0.431518	1.02 (0.94, 1.1)	0.670352	367 / 7459	0.99 (0.88, 1.1)	0.790856	208 / 8457	0.98 (0.84, 1.14)	0.775939
292.4	Altered mental status	mental disorders	2078 / 24602	1.02 (0.97, 1.07)	0.433692	1.03 (0.98, 1.07)	0.276736	129 / 8680	0.94 (0.79, 1.12)	0.502896	1625 / 7198	0.99 (0.94, 1.05)	0.745757
509.8	Dependence on respirator [Ventilator] or supplemental oxygen	respiratory	394 / 22499	1.04 (0.94, 1.15)	0.435895	1.01 (0.91, 1.11)	0.918919	NA	NA	NA	344 / 4864	1.01 (0.9, 1.12)	0.891769
473.3	Paralysis/spasm of vocal cords or larynx	respiratory	416 / 19764	1.04 (0.94, 1.15)	0.437292	1.05 (0.95, 1.16)	0.359756	35 / 7160	1.26 (0.89, 1.77)	0.188981	274 / 5706	0.97 (0.86, 1.1)	0.682679
724.8	Other symptoms referable to back	musculoskeletal	467 / 20982	1.04 (0.94, 1.14)	0.449475	1.01 (0.92, 1.11)	0.798427	57 / 8137	0.83 (0.64, 1.09)	0.18074	286 / 5717	1.02 (0.91, 1.15)	0.715778
357	Inflammatory and toxic neuropathy	neurological	1943 / 28164	1.02 (0.97, 1.07)	0.451378	1.01 (0.96, 1.06)	0.669167	203 / 9384	1.01 (0.88, 1.17)	0.854948	1302 / 9099	0.99 (0.93, 1.05)	0.629412
763	Thoracic or lumbosacral neuritis or radiculitis, unspecified	symptoms	2875 / 24794	1.02 (0.98, 1.06)	0.45646	0.99 (0.95, 1.03)	0.717154	369 / 8612	1.03 (0.93, 1.14)	0.603455	1645 / 7800	0.98 (0.93, 1.04)	0.537521
251.1	Hypoglycemia	endocrine/metabolic	369 / 20237	1.04 (0.94, 1.15)	0.456598	1.01 (0.91, 1.12)	0.871606	48 / 8253	0.91 (0.68, 1.21)	0.506499	263 / 4600	1.07 (0.94, 1.22)	0.282766
300.11	Generalized anxiety disorder	mental disorders	2436 / 13363	0.98 (0.94, 1.03)	0.458281	0.97 (0.92, 1.01)	0.130387	791 / 4619	0.96 (0.89, 1.04)	0.27393	965 / 3663	0.93 (0.86, 1)	0.0492268
455	Hemorrhoids	circulatory system	2814 / 18654	1.02 (0.97, 1.06)	0.458425	1.01 (0.97, 1.05)	0.658267	389 / 8200	0.99 (0.9, 1.1)	0.894944	1613 / 3835	1 (0.95, 1.07)	0.881068
627	Menopausal and postmenopausal disorders	genitourinary	1088 / 23825	1.03 (0.96, 1.1)	0.460677	1.06 (0.99, 1.13)	0.110417	60 / 7459	1.13 (0.85, 1.48)	0.398798	636 / 8457	0.98 (0.9, 1.07)	0.677083
440.2	Atherosclerosis of the extremities	circulatory system	474 / 24371	1.04 (0.94, 1.14)	0.460924	1.04 (0.94, 1.14)	0.470924	NA	NA	NA	449 / 6258	1.03 (0.93, 1.13)	0.570793
916	Contusion	injuries & poisonings	2158 / 28381	1.02 (0.97, 1.06)	0.461008	1 (0.96, 1.05)	0.859427	264 / 9196	0.95 (0.84, 1.07)	0.383354	1459 / 9428	1.03 (0.98, 1.09)	0.242248
738	Other acquired musculoskeletal deformity	musculoskeletal	397 / 25638	0.96 (0.87, 1.06)	0.465157	0.97 (0.88, 1.07)	0.559718	83 / 8918	0.87 (0.7, 1.09)	0.22132	202 / 8106	0.99 (0.86, 1.14)	0.873954
516.1	Hemoptysis	respiratory	518 / 32245	1.03 (0.95, 1.13)	0.466197	1.05 (0.96, 1.14)	0.323196	23 / 9908	0.87 (0.58, 1.3)	0.491659	416 / 11541	1.02 (0.93, 1.13)	0.653716
420.2	Pericarditis	circulatory system	716 / 28104	1.03 (0.95, 1.11)	0.466954	1.03 (0.96, 1.11)	0.412386	31 / 9646	0.78 (0.55, 1.11)	0.171659	542 / 8588	0.99 (0.91, 1.08)	0.889836
425.2	Secondary/extrinsic cardiomyopathies	circulatory system	821 / 28104	1.03 (0.96, 1.1)	0.468166	1.01 (0.94, 1.09)	0.71414	20 / 9646	1.53 (0.98, 2.38)	0.0585469	669 / 8588	0.98 (0.9, 1.06)	0.54946
208	Benign neoplasm of colon	neoplasms	6758 / 24076	1.01 (0.98, 1.04)	0.468229	1 (0.97, 1.03)	0.860655	563 / 9108	1.04 (0.95, 1.13)	0.423775	4136 / 6831	0.99 (0.95, 1.02)	0.467768
733	Other disorders of bone and cartilage	musculoskeletal	3482 / 21350	0.99 (0.95, 1.03)	0.475415	1.01 (0.97, 1.05)	0.682421	265 / 8251	0.93 (0.82, 1.05)	0.240949	2082 / 5975	0.94 (0.89, 1)	0.0345053
367.2	Astigmatism	sense organs	474 / 30761	1.03 (0.94, 1.13)	0.477086	1.05 (0.96, 1.15)	0.323152	104 / 9482	0.99 (0.81, 1.2)	0.879456	215 / 11029	1.05 (0.92, 1.2)	0.499848
600	Hyperplasia of prostate	genitourinary	4057 / 26345	0.98 (0.94, 1.03)	0.477206	0.99 (0.94, 1.03)	0.529523	168 / 9570	1.08 (0.91, 1.28)	0.392472	2813 / 7984	0.95 (0.9, 1.01)	0.123645
191.11	Cancer of brain	neoplasms	407 / 31306	1.04 (0.94, 1.14)	0.47831	1.04 (0.94, 1.15)	0.409944	NA	NA	NA	280 / 11172	1.05 (0.93, 1.18)	0.458726
536.8	Dyspepsia and other specified disorders of function of stomach	digestive	753 / 26306	0.97 (0.91, 1.05)	0.481431	0.97 (0.9, 1.05)	0.449779	72 / 9000	1.19 (0.94, 1.5)	0.143759	501 / 8124	0.88 (0.8, 0.96)	0.00555502
594	Urinary calculus	genitourinary	584 / 28927	1.03 (0.95, 1.12)	0.482327	1 (0.92, 1.09)	0.95973	63 / 9414	0.92 (0.71, 1.18)	0.490457	391 / 9620	1.02 (0.92, 1.13)	0.652186
735	Acquired foot deformities	musculoskeletal	504 / 25638	0.97 (0.89, 1.06)	0.484735	0.96 (0.88, 1.05)	0.387705	32 / 8918	1.01 (0.71, 1.43)	0.957021	330 / 8106	0.92 (0.82, 1.02)	0.126534
471	Nasal polyps	respiratory	371 / 19764	0.96 (0.87, 1.07)	0.485096	0.97 (0.87, 1.08)	0.559285	61 / 7160	0.99 (0.77, 1.28)	0.94228	201 / 5706	0.91 (0.79, 1.04)	0.176969
244.2	Acquired hypothyroidism	endocrine/metabolic	1112 / 23017	1.02 (0.96, 1.09)	0.490737	1 (0.94, 1.07)	0.942651	189 / 8321	1.01 (0.87, 1.17)	0.930883	602 / 6883	1.02 (0.93, 1.11)	0.7167
727.1	Synovitis and tenosynovitis	musculoskeletal	2106 / 18036	0.98 (0.94, 1.03)	0.49528	0.96 (0.92, 1.01)	0.0851296	220 / 7484	0.93 (0.81, 1.07)	0.308366	1239 / 4543	0.96 (0.9, 1.02)	0.180054
613.5	Mastodynia	genitourinary	865 / 29254	0.98 (0.91, 1.05)	0.495641	0.98 (0.92, 1.05)	0.630946	169 / 9250	1 (0.86, 1.17)	0.982633	431 / 10360	0.91 (0.82, 1)	0.050764
395.6	Heart valve replaced	circulatory system	1066 / 23681	1.02 (0.96, 1.09)	0.499453	1.01 (0.95, 1.08)	0.725848	44 / 9106	1.15 (0.85, 1.56)	0.349459	802 / 5936	1.02 (0.95, 1.1)	0.568909
565	Anal and rectal conditions	digestive	1264 / 24689	1.02 (0.96, 1.08)	0.500734	1.03 (0.97, 1.09)	0.286255	289 / 8618	0.93 (0.82, 1.05)	0.222248	632 / 7455	1.04 (0.96, 1.13)	0.338536
430.2	Intracerebral hemorrhage	circulatory system	673 / 26076	1.03 (0.95, 1.11)	0.500801	1.03 (0.95, 1.12)	0.473204	32 / 9669	1.15 (0.81, 1.63)	0.423992	442 / 7174	1.03 (0.94, 1.14)	0.508889
446.9	Arteritis NOS	circulatory system	436 / 24371	1.03 (0.94, 1.14)	0.501633	1.03 (0.93, 1.13)	0.561756	34 / 9315	0.9 (0.64, 1.27)	0.549555	308 / 6258	0.99 (0.89, 1.11)	0.902892
801	Fracture of ankle and foot	injuries & poisonings	994 / 24115	1.02 (0.96, 1.09)	0.502786	1.02 (0.95, 1.09)	0.588545	162 / 8451	1.09 (0.93, 1.27)	0.295782	546 / 7339	0.98 (0.9, 1.07)	0.684742
427.8	Sinoatrial node dysfunction (Bradycardia)	circulatory system	938 / 14069	1.03 (0.95, 1.11)	0.510573	1.02 (0.94, 1.11)	0.564217	20 / 6907	0.94 (0.59, 1.48)	0.778084	776 / 2101	1.04 (0.94, 1.14)	0.452839
628	Ovarian cyst	genitourinary	1363 / 23825	1.02 (0.96, 1.08)	0.511592	1.02 (0.96, 1.08)	0.582392	284 / 7459	0.96 (0.85, 1.09)	0.568165	599 / 8457	1.01 (0.92, 1.11)	0.801386
172.21	Basal cell carcinoma	neoplasms	1992 / 25043	0.98 (0.94, 1.03)	0.513608	1 (0.96, 1.05)	0.922927	118 / 9061	0.92 (0.76, 1.1)	0.349323	1338 / 7385	0.96 (0.91, 1.02)	0.201141
560.4	Other intestinal obstruction	digestive	959 / 19403	1.02 (0.96, 1.09)	0.514537	1.05 (0.98, 1.13)	0.131777	190 / 7565	1.14 (0.98, 1.32)	0.0974629	568 / 4881	0.96 (0.88, 1.05)	0.413505
244.1	Secondary hypothyroidism	endocrine/metabolic	875 / 23017	1.02 (0.96, 1.1)	0.516328	1.01 (0.94, 1.08)	0.868054	75 / 8321	0.9 (0.71, 1.13)	0.355188	560 / 6883	1.07 (0.98, 1.16)	0.161216
196	Radiotherapy	neoplasms	3785 / 22152	1.01 (0.98, 1.05)	0.518656	1.02 (0.98, 1.06)	0.292111	295 / 8931	0.96 (0.85, 1.08)	0.448321	2488 / 5222	1.03 (0.98, 1.08)	0.268228
550.2	Diaphragmatic hernia	digestive	1266 / 27403	0.98 (0.93, 1.04)	0.520924	0.96 (0.91, 1.02)	0.194019	74 / 9419	1.02 (0.81, 1.29)	0.861494	916 / 8518	0.94 (0.88, 1.01)	0.0777785
605	Erectile dysfunction [ED]	genitourinary	2089 / 25513	0.98 (0.93, 1.04)	0.521324	0.97 (0.92, 1.02)	0.261892	162 / 8985	0.98 (0.84, 1.16)	0.836365	1264 / 7922	0.97 (0.91, 1.05)	0.471196
747.12	Valvular heart disease/ heart chambers	congenital anomalies	515 / 30563	1.03 (0.94, 1.12)	0.522626	1.03 (0.94, 1.13)	0.513296	93 / 9595	1.11 (0.91, 1.37)	0.301873	253 / 10714	1.01 (0.89, 1.14)	0.886238
687.4	Disturbance of skin sensation	dermatologic	3529 / 20690	0.99 (0.95, 1.02)	0.523635	0.97 (0.94, 1.01)	0.170544	614 / 7362	0.92 (0.85, 1)	0.051498	1872 / 6102	0.99 (0.94, 1.05)	0.812356
289.4	Lymphadenitis	hematopoietic	2718 / 22829	1.01 (0.97, 1.05)	0.526344	1.02 (0.98, 1.06)	0.330667	285 / 8467	0.98 (0.87, 1.1)	0.716244	1886 / 6097	1.01 (0.96, 1.06)	0.788009
596	Other disorders of bladder	genitourinary	609 / 28633	0.97 (0.9, 1.06)	0.531001	0.98 (0.91, 1.07)	0.68917	28 / 9504	1.15 (0.79, 1.68)	0.456312	463 / 9283	0.98 (0.89, 1.08)	0.68276
158	Neoplasm of unspecified nature of digestive system	neoplasms	658 / 28534	1.03 (0.95, 1.11)	0.531087	1.04 (0.96, 1.12)	0.342712	29 / 9742	0.88 (0.61, 1.29)	0.520591	518 / 8875	1.04 (0.95, 1.13)	0.444897
709.7	Unspecified diffuse connective tissue disease	dermatologic	365 / 20233	1.03 (0.93, 1.15)	0.532027	1.04 (0.93, 1.15)	0.518047	61 / 7218	1.09 (0.84, 1.41)	0.510175	184 / 6148	0.97 (0.84, 1.13)	0.717012
735.23	Hallux rigidus	musculoskeletal	341 / 25638	0.97 (0.87, 1.08)	0.532179	0.97 (0.87, 1.08)	0.618193	34 / 8918	0.73 (0.51, 1.03)	0.0691126	191 / 8106	0.98 (0.85, 1.14)	0.815633
242.1	Graves' disease	endocrine/metabolic	377 / 23017	0.97 (0.87, 1.07)	0.532516	0.96 (0.86, 1.06)	0.40622	76 / 8321	0.81 (0.64, 1.02)	0.0695479	180 / 6883	0.98 (0.84, 1.13)	0.755054
695.3	Rosacea	dermatologic	1454 / 20791	1.02 (0.96, 1.07)	0.533661	1.02 (0.97, 1.08)	0.471262	222 / 7337	0.93 (0.81, 1.07)	0.333902	727 / 6356	1.05 (0.97, 1.13)	0.21965
202.2	Non-Hodgkins lymphoma	neoplasms	653 / 31048	0.98 (0.9, 1.06)	0.537573	0.98 (0.91, 1.06)	0.665591	NA	NA	NA	496 / 10731	1 (0.91, 1.09)	0.989121
272.12	Hyperglyceridemia	endocrine/metabolic	630 / 14974	1.03 (0.94, 1.11)	0.540483	0.96 (0.88, 1.04)	0.313183	76 / 7900	0.93 (0.74, 1.17)	0.547225	398 / 2266	1.05 (0.94, 1.17)	0.4034
389.2	Conductive hearing loss	sense organs	335 / 25894	1.03 (0.93, 1.15)	0.541683	#VALUE!	NA	62 / 9028	0.92 (0.72, 1.19)	0.536534	172 / 8115	1.14 (0.98, 1.32)	0.0981108
316	Substance addiction and disorders	mental disorders	2042 / 20289	0.99 (0.94, 1.03)	0.545151	0.98 (0.93, 1.03)	0.440146	779 / 7401	0.94 (0.87, 1.01)	0.103242	775 / 5561	0.96 (0.89, 1.04)	0.334748
706.2	Sebaceous cyst	dermatologic	2198 / 24421	1.01 (0.97, 1.06)	0.546182	1.01 (0.97, 1.06)	0.64668	285 / 7910	1.08 (0.96, 1.21)	0.223996	1267 / 8033	0.99 (0.93, 1.05)	0.622466
458.2	Iatrogenic hypotension	circulatory system	420 / 24883	1.03 (0.93, 1.14)	0.548673	1.03 (0.93, 1.14)	0.531987	NA	NA	NA	335 / 6562	1.08 (0.97, 1.21)	0.151484
253	Disorders of the pituitary gland and its hypothalamic control	endocrine/metabolic	686 / 26993	1.02 (0.95, 1.11)	0.549735	1 (0.92, 1.08)	0.913579	226 / 8805	0.97 (0.85, 1.11)	0.686062	239 / 8826	1.04 (0.91, 1.18)	0.567683
288.1	Decreased white blood cell count	hematopoietic	468 / 22829	1.03 (0.94, 1.13)	0.54982	1.07 (0.98, 1.18)	0.148818	74 / 8467	0.86 (0.68, 1.08)	0.190616	257 / 6097	1.09 (0.96, 1.23)	0.197803
368	Visual disturbances	sense organs	1148 / 28782	0.98 (0.93, 1.04)	0.555173	0.98 (0.92, 1.04)	0.538253	171 / 9254	0.89 (0.77, 1.04)	0.144995	682 / 9810	0.98 (0.91, 1.06)	0.624463
202	Cancer of other lymphoid, histiocytic tissue	neoplasms	416 / 31048	1.03 (0.93, 1.13)	0.557509	1.04 (0.94, 1.14)	0.462989	NA	NA	NA	318 / 10731	1.01 (0.91, 1.13)	0.821735
153.2	Colon cancer	neoplasms	675 / 22982	1.02 (0.95, 1.11)	0.558658	1.02 (0.94, 1.1)	0.62237	NA	NA	NA	547 / 6036	1.02 (0.94, 1.12)	0.620765
726.2	Synoviopathy	musculoskeletal	569 / 18036	0.98 (0.9, 1.06)	0.562319	0.95 (0.87, 1.03)	0.211637	66 / 7484	0.99 (0.78, 1.27)	0.94856	307 / 4543	0.97 (0.86, 1.09)	0.581666
858	Complication of internal orthopedic device	injuries & poisonings	728 / 28449	1.02 (0.95, 1.1)	0.565915	0.99 (0.92, 1.07)	0.770021	61 / 9614	1.2 (0.93, 1.55)	0.164007	400 / 9039	0.98 (0.89, 1.09)	0.726403
379.2	Disorders of vitreous body	sense organs	1171 / 27416	0.98 (0.93, 1.04)	0.565944	0.98 (0.92, 1.04)	0.550711	85 / 9024	0.95 (0.77, 1.18)	0.656701	731 / 9212	0.96 (0.89, 1.03)	0.237592
706.8	Other specified diseases of sebaceous glands	dermatologic	1495 / 24421	1.02 (0.96, 1.07)	0.567243	1.02 (0.96, 1.07)	0.527919	118 / 7910	1.02 (0.85, 1.22)	0.841403	1038 / 8033	1 (0.93, 1.06)	0.933776
721.2	Spondylosis with myelopathy	musculoskeletal	431 / 20982	1.03 (0.93, 1.13)	0.569979	1.01 (0.92, 1.12)	0.806275	30 / 8137	1.17 (0.81, 1.69)	0.39809	272 / 5717	0.95 (0.84, 1.08)	0.44092
159	Malignant neoplasm of other and ill-defined sites within the digestive organs and peritoneum	neoplasms	339 / 28534	0.97 (0.87, 1.08)	0.571554	1 (0.89, 1.11)	0.977338	NA	NA	NA	319 / 8875	0.96 (0.85, 1.07)	0.435691
805	Fracture of vertebral column without mention of spinal cord injury	injuries & poisonings	819 / 24115	1.02 (0.95, 1.1)	0.571886	1.04 (0.97, 1.12)	0.314453	71 / 8451	1.03 (0.81, 1.3)	0.804907	584 / 7339	1.02 (0.94, 1.11)	0.615605
735.1	Flat foot	musculoskeletal	416 / 25638	1.03 (0.93, 1.13)	0.575607	0.99 (0.9, 1.09)	0.877604	55 / 8918	0.9 (0.69, 1.18)	0.455884	236 / 8106	0.95 (0.84, 1.08)	0.463147
772.3	Muscle weakness	symptoms	871 / 28471	0.98 (0.92, 1.05)	0.576016	0.98 (0.91, 1.05)	0.542845	94 / 9230	0.8 (0.65, 0.99)	0.0371796	579 / 9586	0.98 (0.91, 1.07)	0.724506
386.2	Peripheral or central vertigo	sense organs	763 / 23074	1.02 (0.95, 1.1)	0.57678	1.02 (0.95, 1.1)	0.521888	68 / 8282	0.84 (0.66, 1.07)	0.153335	472 / 6564	0.99 (0.9, 1.09)	0.87753
291.4	Specific nonpsychotic mental disorders due to brain damage	mental disorders	545 / 24602	0.98 (0.9, 1.06)	0.578721	0.98 (0.9, 1.07)	0.591129	125 / 8680	0.89 (0.74, 1.07)	0.210444	255 / 7198	0.92 (0.81, 1.05)	0.215877
840.1	Muscle/tendon sprain	injuries & poisonings	443 / 25364	0.97 (0.89, 1.07)	0.57975	0.96 (0.87, 1.06)	0.42059	NA	NA	NA	305 / 8381	0.93 (0.83, 1.04)	0.221764
327.4	Insomnia	neurological	3071 / 22296	0.99 (0.95, 1.03)	0.582331	0.98 (0.94, 1.02)	0.285312	449 / 8064	0.99 (0.9, 1.09)	0.897705	1759 / 6598	0.97 (0.92, 1.02)	0.20589
496.2	Chronic bronchitis	respiratory	372 / 22408	1.03 (0.93, 1.14)	0.5842	1.02 (0.91, 1.13)	0.780867	NA	NA	NA	318 / 6105	1 (0.89, 1.12)	0.970053
270.32	Paraproteinemia	endocrine/metabolic	727 / 28637	1.02 (0.95, 1.1)	0.584281	1.03 (0.95, 1.11)	0.464225	NA	NA	NA	577 / 9152	1.02 (0.93, 1.11)	0.718443
772	Symptoms of the muscles	symptoms	394 / 28471	0.97 (0.88, 1.08)	0.592118	0.98 (0.89, 1.09)	0.713003	71 / 9230	1.03 (0.81, 1.3)	0.83104	202 / 9586	1.03 (0.9, 1.18)	0.684058
788	Syncope and collapse	symptoms	3763 / 26695	1.01 (0.97, 1.05)	0.592187	1.01 (0.98, 1.05)	0.439312	429 / 9012	0.99 (0.9, 1.09)	0.881703	2531 / 8230	0.99 (0.95, 1.04)	0.737106
717	Polymyalgia Rheumatica	musculoskeletal	493 / 32679	1.02 (0.94, 1.12)	0.594701	1.02 (0.93, 1.12)	0.710884	NA	NA	NA	360 / 11881	1.01 (0.91, 1.12)	0.84807
979	Adverse drug events and drug allergies	injuries & poisonings	1155 / 23943	0.98 (0.93, 1.04)	0.598326	0.97 (0.91, 1.03)	0.339713	164 / 8367	0.97 (0.83, 1.14)	0.749955	732 / 7165	0.94 (0.87, 1.02)	0.114249
447.7	Aortic ectasia	circulatory system	531 / 24371	0.98 (0.89, 1.07)	0.598808	0.97 (0.89, 1.06)	0.470101	31 / 9315	1.18 (0.83, 1.68)	0.365859	361 / 6258	0.92 (0.82, 1.02)	0.125336
257.1	Testicular hypofunction	endocrine/metabolic	699 / 26993	1.02 (0.95, 1.1)	0.603494	0.99 (0.92, 1.07)	0.789564	135 / 8805	1.05 (0.88, 1.25)	0.568006	372 / 8826	0.93 (0.84, 1.04)	0.215517
792.1	Papanicolaou smear of cervix or vagina with atypical squamous cells	genitourinary	662 / 26766	0.98 (0.9, 1.06)	0.605604	0.99 (0.91, 1.08)	0.839082	286 / 8770	1.04 (0.92, 1.18)	0.518326	162 / 9131	0.89 (0.75, 1.04)	0.145588
596.5	Functional disorders of bladder	genitourinary	1048 / 28633	0.98 (0.92, 1.05)	0.608756	0.98 (0.92, 1.04)	0.47604	113 / 9504	1.16 (0.96, 1.4)	0.132936	673 / 9283	0.96 (0.89, 1.04)	0.325767
242	Thyrotoxicosis with or without goiter	endocrine/metabolic	785 / 23017	1.02 (0.95, 1.1)	0.611833	1 (0.93, 1.08)	0.998995	118 / 8321	0.94 (0.78, 1.13)	0.491457	454 / 6883	1.01 (0.92, 1.11)	0.832477
626.8	Infertility, female	genitourinary	999 / 23825	0.98 (0.92, 1.05)	0.615915	0.99 (0.92, 1.06)	0.717818	543 / 7459	0.98 (0.89, 1.07)	0.593571	156 / 8457	0.97 (0.81, 1.17)	0.737477
704	Diseases of hair and hair follicles	dermatologic	375 / 27302	1.03 (0.93, 1.14)	0.618232	1.03 (0.93, 1.14)	0.600578	117 / 8730	0.96 (0.8, 1.16)	0.67884	155 / 9319	1.08 (0.92, 1.27)	0.326883
327.71	Restless legs syndrome	neurological	690 / 22296	1.02 (0.94, 1.1)	0.619175	0.99 (0.91, 1.07)	0.736325	71 / 8064	1.03 (0.81, 1.3)	0.817185	435 / 6598	0.96 (0.87, 1.05)	0.36958
619.4	Noninflammatory disorders of vagina	genitourinary	689 / 28381	0.98 (0.91, 1.06)	0.620892	0.98 (0.9, 1.06)	0.570405	195 / 8610	0.92 (0.79, 1.06)	0.257838	308 / 10349	1 (0.89, 1.12)	0.963992
429.2	Abnormal function study of cardiovascular system	circulatory system	790 / 25337	1.02 (0.95, 1.1)	0.625707	0.97 (0.9, 1.04)	0.415608	25 / 9557	0.95 (0.64, 1.41)	0.792924	613 / 6533	0.99 (0.91, 1.08)	0.759602
701.2	Scar conditions and fibrosis of skin	dermatologic	1801 / 25337	1.01 (0.96, 1.06)	0.625748	1.03 (0.98, 1.08)	0.28412	215 / 8715	1.04 (0.9, 1.19)	0.61129	1085 / 7974	0.99 (0.93, 1.06)	0.83632
433.11	Occlusion of cerebral arteries, with cerebral infarction	circulatory system	442 / 26076	1.02 (0.93, 1.13)	0.626358	1.03 (0.94, 1.14)	0.492721	NA	NA	NA	309 / 7174	1.04 (0.93, 1.17)	0.478879
724.2	Disorders of coccyx	musculoskeletal	573 / 20982	0.98 (0.9, 1.07)	0.630817	0.98 (0.9, 1.06)	0.592221	110 / 8137	0.98 (0.81, 1.19)	0.852357	285 / 5717	0.94 (0.84, 1.07)	0.353229
840.3	Joint/ligament sprain	injuries & poisonings	558 / 25364	1.02 (0.94, 1.11)	0.631422	1 (0.92, 1.09)	0.932603	129 / 8473	1.03 (0.86, 1.23)	0.744165	235 / 8381	0.98 (0.86, 1.12)	0.816289
724.1	Disorders of sacrum	musculoskeletal	890 / 20982	1.02 (0.95, 1.09)	0.632576	1.01 (0.94, 1.08)	0.802027	147 / 8137	1.04 (0.88, 1.23)	0.643419	488 / 5717	0.96 (0.88, 1.06)	0.425188
871.2	Open wound of finger(s)	injuries & poisonings	455 / 28020	1.02 (0.93, 1.12)	0.634627	1.03 (0.94, 1.13)	0.513169	92 / 9005	1.1 (0.9, 1.35)	0.364237	229 / 9378	1.05 (0.92, 1.2)	0.474609
765	Cervical radiculitis	symptoms	1514 / 24794	1.01 (0.96, 1.07)	0.635622	1 (0.95, 1.05)	0.903324	248 / 8612	1.02 (0.9, 1.16)	0.730615	758 / 7800	0.99 (0.92, 1.07)	0.865254
253.1	Pituitary hyperfunction	endocrine/metabolic	404 / 26993	1.02 (0.93, 1.13)	0.638901	0.99 (0.9, 1.1)	0.857673	182 / 8805	0.94 (0.81, 1.1)	0.45235	110 / 8826	1 (0.83, 1.21)	0.993483
789	Nausea and vomiting	symptoms	5148 / 24356	1.01 (0.98, 1.04)	0.642202	1 (0.97, 1.04)	0.75474	890 / 8174	0.99 (0.92, 1.06)	0.69196	3046 / 7487	0.98 (0.94, 1.03)	0.441867
297.1	Suicidal ideation	mental disorders	813 / 13363	0.98 (0.91, 1.06)	0.645701	0.95 (0.88, 1.03)	0.216063	385 / 4619	0.97 (0.87, 1.08)	0.5912	226 / 3663	0.89 (0.78, 1.03)	0.124895
365	Glaucoma	sense organs	1388 / 28624	0.99 (0.93, 1.04)	0.645902	0.99 (0.94, 1.05)	0.800703	94 / 9524	0.95 (0.77, 1.16)	0.596642	902 / 9428	0.98 (0.92, 1.05)	0.653689
483	Acute bronchitis and bronchiolitis	respiratory	1220 / 25055	1.01 (0.96, 1.07)	0.648235	0.98 (0.93, 1.04)	0.582194	79 / 9085	0.99 (0.79, 1.24)	0.9427	879 / 7031	0.99 (0.92, 1.06)	0.820001
433.8	Late effects of cerebrovascular disease	circulatory system	911 / 26076	0.98 (0.92, 1.05)	0.648566	0.98 (0.92, 1.05)	0.650935	NA	NA	NA	710 / 7174	0.99 (0.91, 1.07)	0.729431
550.4	Umbilical hernia	digestive	474 / 27403	1.02 (0.93, 1.12)	0.651074	0.98 (0.9, 1.08)	0.728455	57 / 9419	1.1 (0.84, 1.44)	0.476435	301 / 8518	1.04 (0.93, 1.17)	0.490371
290.3	Other persistent mental disorders due to conditions classified elsewhere	mental disorders	901 / 24602	0.98 (0.92, 1.05)	0.651095	0.99 (0.93, 1.06)	0.870345	114 / 8680	0.88 (0.73, 1.07)	0.198597	537 / 7198	1.01 (0.92, 1.1)	0.888706
292.5	Transient alteration of awareness	mental disorders	363 / 24602	1.02 (0.92, 1.14)	0.651376	1.03 (0.93, 1.15)	0.537376	48 / 8680	0.8 (0.6, 1.07)	0.133922	248 / 7198	1.06 (0.93, 1.2)	0.399841
260.3	Adult failure to thrive	endocrine/metabolic	513 / 23394	0.98 (0.9, 1.07)	0.651914	1.04 (0.95, 1.14)	0.354384	NA	NA	NA	451 / 6880	0.93 (0.85, 1.03)	0.156965
555.2	Ulcerative colitis	digestive	813 / 19403	1.02 (0.95, 1.09)	0.652301	1.04 (0.97, 1.12)	0.287662	290 / 7565	1.07 (0.94, 1.21)	0.290193	289 / 4881	1.04 (0.92, 1.17)	0.566373
189.21	Malignant neoplasm of bladder	neoplasms	670 / 31655	1.02 (0.94, 1.1)	0.653256	1.02 (0.94, 1.11)	0.60707	NA	NA	NA	543 / 11027	1.01 (0.92, 1.1)	0.823733
427.3	Other specified cardiac dysrhythmias	circulatory system	3075 / 14069	1.01 (0.97, 1.05)	0.654413	1.01 (0.96, 1.05)	0.72323	225 / 6907	0.96 (0.84, 1.09)	0.513955	2229 / 2101	0.97 (0.91, 1.04)	0.372174
443.1	Raynaud's syndrome	circulatory system	623 / 24371	0.98 (0.91, 1.06)	0.655321	1.04 (0.96, 1.13)	0.337306	92 / 9315	0.93 (0.76, 1.15)	0.513194	330 / 6258	1.02 (0.91, 1.14)	0.767201
228.1	Hemangioma of skin and subcutaneous tissue	neoplasms	1962 / 28506	1.01 (0.96, 1.06)	0.655371	1.02 (0.98, 1.07)	0.320846	220 / 9273	1.01 (0.88, 1.16)	0.898768	1119 / 9740	1.03 (0.96, 1.09)	0.427627
255.21	Glucocorticoid deficiency	endocrine/metabolic	508 / 26993	1.02 (0.93, 1.11)	0.656114	1 (0.92, 1.1)	0.928983	73 / 8805	0.91 (0.72, 1.15)	0.435871	314 / 8826	1 (0.89, 1.12)	0.995134
381.2	Eustachian tube disorders	sense organs	499 / 27991	0.98 (0.9, 1.07)	0.65652	0.98 (0.89, 1.07)	0.617811	87 / 8939	0.82 (0.66, 1.02)	0.0776679	250 / 9738	1.01 (0.89, 1.15)	0.861394
599.4	Urinary incontinence	genitourinary	2227 / 21518	1.01 (0.97, 1.06)	0.656734	1 (0.95, 1.04)	0.897835	173 / 8263	0.99 (0.85, 1.16)	0.937007	1504 / 5613	0.99 (0.94, 1.05)	0.806242
172.3	Carcinoma in situ of skin	neoplasms	746 / 25043	1.02 (0.94, 1.1)	0.662245	1.04 (0.96, 1.12)	0.360408	NA	NA	NA	617 / 7385	0.99 (0.91, 1.08)	0.820693
840	Sprains and strains	injuries & poisonings	2745 / 25364	0.99 (0.95, 1.03)	0.662926	0.97 (0.93, 1.01)	0.141458	506 / 8473	0.92 (0.84, 1.01)	0.0723872	1399 / 8381	0.99 (0.93, 1.04)	0.625411
348.8	Encephalopathy, not elsewhere classified	neurological	692 / 22897	1.02 (0.94, 1.1)	0.663032	1.01 (0.94, 1.09)	0.760365	64 / 7964	0.92 (0.72, 1.18)	0.533243	491 / 6829	0.97 (0.88, 1.06)	0.482324
198.2	Secondary malignancy of respiratory organs	neoplasms	668 / 22152	1.02 (0.94, 1.1)	0.665461	1.05 (0.97, 1.14)	0.192948	NA	NA	NA	628 / 5222	0.98 (0.9, 1.07)	0.673905
481	Influenza	respiratory	607 / 25055	0.98 (0.91, 1.07)	0.667145	0.98 (0.91, 1.07)	0.697883	47 / 9085	0.86 (0.64, 1.15)	0.298294	444 / 7031	1.01 (0.91, 1.11)	0.903605
965.1	Opiates and related narcotics causing adverse effects in therapeutic use	injuries & poisonings	482 / 23943	0.98 (0.9, 1.07)	0.670102	0.96 (0.88, 1.05)	0.378562	50 / 8367	0.82 (0.61, 1.09)	0.165187	306 / 7165	0.96 (0.85, 1.07)	0.437226
218.1	Uterine leiomyoma	neoplasms	1459 / 26242	1.01 (0.96, 1.07)	0.672137	1 (0.95, 1.06)	0.998622	261 / 8638	0.98 (0.87, 1.12)	0.8044	652 / 8861	1 (0.91, 1.08)	0.920792
279.1	Immunity deficiency	endocrine/metabolic	353 / 24567	1.02 (0.92, 1.14)	0.672275	1.03 (0.93, 1.15)	0.54803	43 / 8505	1.05 (0.77, 1.42)	0.767609	207 / 7490	1 (0.86, 1.14)	0.945695
749	Congenital anomalies of face and neck	congenital anomalies	367 / 32418	1.02 (0.92, 1.13)	0.673428	1.02 (0.92, 1.13)	0.680168	78 / 9807	0.98 (0.78, 1.22)	0.838472	174 / 11892	1.11 (0.95, 1.29)	0.180608
562.2	Diverticulitis	digestive	930 / 19403	0.99 (0.92, 1.05)	0.673816	0.97 (0.9, 1.03)	0.309505	60 / 7565	1.26 (0.97, 1.63)	0.0808455	639 / 4881	0.94 (0.86, 1.02)	0.13735
350.1	Abnormal involuntary movements	neurological	1527 / 26086	0.99 (0.94, 1.04)	0.674121	0.99 (0.94, 1.04)	0.664637	222 / 9047	0.95 (0.83, 1.09)	0.500458	906 / 7959	0.95 (0.89, 1.02)	0.17492
346.1	Nonspecific abnormal findings on radiological and other examination of skull and head	neurological	371 / 22897	1.02 (0.92, 1.13)	0.677779	1.03 (0.93, 1.14)	0.578942	64 / 7964	0.91 (0.71, 1.16)	0.434863	220 / 6829	0.98 (0.86, 1.12)	0.76603
804	Fracture of hand or wrist	injuries & poisonings	890 / 24115	0.99 (0.92, 1.05)	0.67869	0.99 (0.92, 1.06)	0.767227	143 / 8451	0.94 (0.79, 1.1)	0.430413	469 / 7339	0.97 (0.88, 1.06)	0.461854
579.8	Nonspecific abnormal findings in stool contents	digestive	675 / 24115	1.02 (0.94, 1.1)	0.680365	1.01 (0.94, 1.1)	0.727425	72 / 8678	1.06 (0.84, 1.33)	0.648189	473 / 6819	0.97 (0.88, 1.06)	0.473311
800.3	Fracture of tibia and fibula	injuries & poisonings	459 / 24115	1.02 (0.93, 1.12)	0.682677	1.01 (0.92, 1.11)	0.866891	71 / 8451	1.12 (0.89, 1.41)	0.336624	247 / 7339	0.96 (0.85, 1.1)	0.578544
514.2	Solitary pulmonary nodule	respiratory	2782 / 21882	1.01 (0.97, 1.05)	0.682831	1.01 (0.97, 1.05)	0.594508	109 / 9173	0.99 (0.81, 1.19)	0.889472	2038 / 4670	1 (0.95, 1.05)	0.924812
938.2	Chronic dermatitis due to solar radiation	dermatologic	2872 / 19789	0.99 (0.95, 1.03)	0.683649	1 (0.96, 1.05)	0.856484	330 / 7253	0.97 (0.87, 1.08)	0.586145	1713 / 5690	0.96 (0.91, 1.01)	0.151018
350.2	Abnormality of gait	neurological	2978 / 26086	1.01 (0.97, 1.05)	0.686841	1.01 (0.97, 1.05)	0.649216	190 / 9047	1.02 (0.89, 1.19)	0.74472	2153 / 7959	0.99 (0.94, 1.04)	0.699813
369.5	Conjunctivitis, infectious	sense organs	664 / 27409	1.02 (0.94, 1.1)	0.686963	1.01 (0.93, 1.09)	0.881793	135 / 8853	1 (0.84, 1.19)	0.989734	328 / 9351	0.98 (0.88, 1.09)	0.688039
380.1	Otitis externa	sense organs	679 / 28549	0.98 (0.91, 1.06)	0.687372	0.97 (0.89, 1.04)	0.375091	94 / 9360	0.86 (0.7, 1.06)	0.154491	386 / 9579	0.95 (0.85, 1.05)	0.277818
800	Fracture of lower limb	injuries & poisonings	1017 / 24115	1.01 (0.95, 1.08)	0.688339	1.01 (0.94, 1.07)	0.871613	167 / 8451	1.09 (0.94, 1.28)	0.246961	540 / 7339	0.93 (0.85, 1.02)	0.127922
276.5	Hypovolemia	endocrine/metabolic	2316 / 23241	1.01 (0.97, 1.05)	0.688991	1.02 (0.98, 1.07)	0.367629	183 / 8926	0.94 (0.81, 1.09)	0.382249	1785 / 5610	0.99 (0.94, 1.05)	0.748937
646	Other complications of pregnancy NEC	pregnancy complications	531 / 32418	1.02 (0.93, 1.11)	0.690706	0.98 (0.9, 1.08)	0.688632	330 / 9384	1.03 (0.92, 1.15)	0.661872	62 / 12262	0.95 (0.73, 1.23)	0.677974
502	Postinflammatory pulmonary fibrosis	respiratory	679 / 22499	1.02 (0.94, 1.1)	0.690728	1.03 (0.95, 1.12)	0.429133	NA	NA	NA	519 / 4864	1.03 (0.94, 1.12)	0.590484
530.9	Heartburn	digestive	390 / 18197	1.02 (0.92, 1.13)	0.692749	1 (0.91, 1.11)	0.957222	69 / 7583	1.14 (0.89, 1.44)	0.296929	197 / 4257	0.93 (0.8, 1.07)	0.315279
574.3	Cholecystitis without cholelithiasis	digestive	667 / 28777	1.02 (0.94, 1.1)	0.692982	0.99 (0.91, 1.06)	0.70607	29 / 9712	1.21 (0.84, 1.75)	0.302382	528 / 9002	0.99 (0.91, 1.08)	0.800679
317.1	Alcoholism	mental disorders	1542 / 20289	1.01 (0.96, 1.07)	0.699397	1 (0.95, 1.06)	0.993477	416 / 7401	1.04 (0.94, 1.15)	0.446773	720 / 5561	0.96 (0.88, 1.04)	0.29604
618.1	Prolapse of vaginal walls	genitourinary	541 / 32278	1.02 (0.93, 1.11)	0.703014	1.02 (0.94, 1.12)	0.592318	64 / 9845	1.23 (0.95, 1.58)	0.112966	289 / 11802	0.96 (0.86, 1.08)	0.529094
649	Other conditions or status of the mother complicating pregnancy, childbirth, or the puerperium	pregnancy complications	1020 / 31694	0.99 (0.92, 1.05)	0.703494	0.97 (0.9, 1.04)	0.351181	619 / 9031	0.99 (0.91, 1.07)	0.743677	125 / 12129	0.97 (0.8, 1.18)	0.763181
801.1	Fracture of foot	injuries & poisonings	653 / 24115	0.98 (0.91, 1.07)	0.703805	0.97 (0.89, 1.05)	0.403674	95 / 8451	1.03 (0.84, 1.27)	0.750857	365 / 7339	0.91 (0.82, 1.01)	0.0903603
496.3	Bronchiectasis	respiratory	758 / 22408	1.01 (0.94, 1.09)	0.70548	1.06 (0.98, 1.14)	0.145352	20 / 8480	0.92 (0.59, 1.43)	0.696379	588 / 6105	0.98 (0.9, 1.07)	0.67178
564.9	Personal history of diseases of digestive system	digestive	615 / 19403	1.02 (0.94, 1.1)	0.708314	1.02 (0.94, 1.1)	0.702061	95 / 7565	1.04 (0.84, 1.28)	0.708452	385 / 4881	0.94 (0.85, 1.04)	0.258836
295.1	Schizophrenia	mental disorders	344 / 13363	0.98 (0.88, 1.09)	0.711572	#VALUE!	NA	148 / 4619	0.93 (0.79, 1.1)	0.422052	105 / 3663	0.89 (0.73, 1.08)	0.243216
695.42	Systemic lupus erythematosus	dermatologic	462 / 20435	1.02 (0.93, 1.12)	0.713514	1.04 (0.95, 1.15)	0.405514	98 / 7192	0.99 (0.81, 1.21)	0.91632	204 / 6280	1 (0.87, 1.15)	0.989757
530.14	Reflux esophagitis	digestive	1201 / 18197	1.01 (0.95, 1.07)	0.71503	1 (0.94, 1.06)	0.944365	141 / 7583	0.94 (0.8, 1.12)	0.505416	745 / 4257	1.01 (0.94, 1.1)	0.739947
475.9	Postnasal drip	respiratory	408 / 19764	0.98 (0.89, 1.08)	0.715105	0.98 (0.89, 1.09)	0.751161	53 / 7160	0.97 (0.74, 1.27)	0.818864	233 / 5706	0.96 (0.85, 1.1)	0.587821
696.42	Psoriatic arthropathy	dermatologic	447 / 19591	0.98 (0.89, 1.08)	0.715164	0.97 (0.88, 1.07)	0.507873	106 / 7052	0.96 (0.79, 1.17)	0.674284	189 / 5930	1.01 (0.87, 1.16)	0.94477
172.11	Melanomas of skin	neoplasms	901 / 25043	1.01 (0.95, 1.08)	0.715365	1.02 (0.95, 1.09)	0.588089	22 / 9061	1.15 (0.75, 1.75)	0.531184	645 / 7385	1 (0.93, 1.09)	0.916935
427.9	Palpitations	circulatory system	4800 / 14069	1.01 (0.97, 1.04)	0.721784	1 (0.96, 1.03)	0.92872	723 / 6907	0.99 (0.92, 1.07)	0.802908	2669 / 2101	0.97 (0.92, 1.03)	0.396965
930	Allergic reaction to food	injuries & poisonings	669 / 19789	1.01 (0.94, 1.1)	0.721874	1 (0.92, 1.08)	0.96334	192 / 7253	0.95 (0.82, 1.09)	0.444136	281 / 5690	0.96 (0.85, 1.09)	0.543562
555.21	Ulcerative colitis (chronic)	digestive	651 / 19403	1.01 (0.94, 1.1)	0.723496	1.04 (0.96, 1.13)	0.347448	272 / 7565	1.08 (0.95, 1.23)	0.243521	203 / 4881	1.05 (0.91, 1.21)	0.476053
519.8	Other diseases of respiratory system, NEC	respiratory	371 / 29498	0.98 (0.89, 1.09)	0.724614	0.99 (0.89, 1.1)	0.833355	54 / 9648	1 (0.76, 1.31)	0.987122	229 / 9702	0.93 (0.82, 1.06)	0.282106
506	Empyema and pneumothorax	respiratory	1564 / 22499	1.01 (0.96, 1.06)	0.72648	1.05 (0.99, 1.11)	0.0905928	78 / 9243	0.98 (0.78, 1.23)	0.846963	1171 / 4864	1.02 (0.96, 1.09)	0.558876
798.1	Chronic fatigue syndrome	symptoms	778 / 18892	0.99 (0.92, 1.06)	0.727784	0.99 (0.92, 1.07)	0.780584	171 / 7284	0.91 (0.78, 1.06)	0.234004	385 / 4679	0.95 (0.86, 1.06)	0.376899
528	Diseases of the oral soft tissues, excluding lesions specific for gingiva and tongue	digestive	370 / 29849	0.98 (0.89, 1.09)	0.73058	1 (0.9, 1.11)	0.992049	59 / 9431	0.97 (0.75, 1.26)	0.846049	223 / 10342	0.99 (0.87, 1.14)	0.924579
721.1	Spondylosis without myelopathy	musculoskeletal	5499 / 20982	1.01 (0.97, 1.04)	0.732681	0.99 (0.96, 1.02)	0.601654	504 / 8137	1.01 (0.92, 1.11)	0.863268	3437 / 5717	0.97 (0.93, 1.02)	0.217993
356	Hereditary and idiopathic peripheral neuropathy	neurological	1543 / 28164	0.99 (0.94, 1.04)	0.734182	0.98 (0.93, 1.03)	0.430955	141 / 9384	0.91 (0.77, 1.08)	0.290717	1077 / 9099	0.97 (0.91, 1.04)	0.393406
464	Acute sinusitis	respiratory	1916 / 21190	1.01 (0.96, 1.06)	0.734698	0.99 (0.95, 1.04)	0.800448	339 / 7143	0.97 (0.86, 1.08)	0.530511	966 / 6682	0.99 (0.92, 1.06)	0.695531
317	Alcohol-related disorders	mental disorders	1389 / 20289	1.01 (0.95, 1.07)	0.74132	1.01 (0.95, 1.08)	0.661406	420 / 7401	1.02 (0.93, 1.13)	0.647127	583 / 5561	0.92 (0.84, 1.01)	0.0693081
703.1	Ingrowing nail	dermatologic	639 / 27302	1.01 (0.94, 1.1)	0.746935	0.99 (0.91, 1.07)	0.815412	60 / 8730	0.99 (0.77, 1.28)	0.967639	438 / 9319	0.97 (0.88, 1.07)	0.537932
433.31	Transient cerebral ischemia	circulatory system	2360 / 26076	1.01 (0.96, 1.05)	0.7489	1 (0.96, 1.05)	0.89986	70 / 9669	0.95 (0.75, 1.21)	0.678921	1810 / 7174	1 (0.95, 1.05)	0.915021
362.26	Macular puckering of retina	sense organs	351 / 28318	1.02 (0.91, 1.13)	0.755472	1.02 (0.91, 1.13)	0.765258	NA	NA	NA	239 / 9155	0.99 (0.87, 1.13)	0.866122
300	Anxiety disorders	mental disorders	365 / 13363	0.98 (0.88, 1.09)	0.756228	#VALUE!	NA	145 / 4619	0.96 (0.81, 1.13)	0.608949	134 / 3663	0.85 (0.71, 1.02)	0.0824711
722.1	Displacement of intervertebral disc	musculoskeletal	2499 / 20982	1.01 (0.96, 1.05)	0.760212	0.99 (0.95, 1.03)	0.566329	361 / 8137	1.02 (0.92, 1.14)	0.70008	1435 / 5717	0.98 (0.92, 1.03)	0.402846
938	Dermatitis due to solar radiation	dermatologic	433 / 19789	1.02 (0.92, 1.12)	0.760754	1.04 (0.94, 1.15)	0.421152	26 / 7253	0.9 (0.61, 1.33)	0.589237	296 / 5690	0.99 (0.88, 1.11)	0.822595
197	Chemotherapy	neoplasms	3796 / 22152	1.01 (0.97, 1.04)	0.761611	1.01 (0.98, 1.05)	0.436106	275 / 8931	1.03 (0.91, 1.16)	0.681587	2682 / 5222	1 (0.96, 1.05)	0.878542
342	Hemiplegia	neurological	470 / 22897	0.99 (0.9, 1.08)	0.763934	1 (0.91, 1.1)	0.967123	NA	NA	NA	361 / 6829	0.96 (0.87, 1.07)	0.464875
195	Cancer, suspected or other	neoplasms	719 / 22152	1.01 (0.94, 1.09)	0.764325	1.06 (0.98, 1.14)	0.154287	NA	NA	NA	629 / 5222	0.98 (0.9, 1.06)	0.558406
850	Hemorrhage or hematoma complicating a procedure	injuries & poisonings	626 / 28449	1.01 (0.93, 1.1)	0.766954	1.01 (0.93, 1.09)	0.830318	26 / 9614	1.15 (0.78, 1.7)	0.470077	504 / 9039	1 (0.92, 1.1)	0.975237
723	Other disorders of cervical region	musculoskeletal	484 / 20982	1.01 (0.93, 1.11)	0.767159	1.01 (0.92, 1.11)	0.861659	100 / 8137	0.99 (0.81, 1.21)	0.89374	235 / 5717	0.98 (0.86, 1.12)	0.772689
291.8	Alteration of consciousness	mental disorders	660 / 24602	0.99 (0.91, 1.07)	0.768473	0.99 (0.92, 1.08)	0.870306	48 / 8680	0.86 (0.64, 1.14)	0.283668	517 / 7198	0.96 (0.88, 1.06)	0.426796
496.1	Emphysema	respiratory	1118 / 22408	1.01 (0.95, 1.07)	0.777561	1.02 (0.96, 1.09)	0.50016	NA	NA	NA	955 / 6105	1 (0.93, 1.07)	0.917505
781	Symptoms involving nervous and musculoskeletal systems	symptoms	1152 / 29845	0.99 (0.93, 1.05)	0.779908	0.98 (0.93, 1.05)	0.599737	96 / 9627	0.88 (0.72, 1.08)	0.229275	808 / 10098	0.99 (0.92, 1.07)	0.847829
418.1	Precordial pain	circulatory system	723 / 17657	1.01 (0.94, 1.09)	0.783312	0.98 (0.9, 1.05)	0.52902	39 / 7535	0.88 (0.64, 1.2)	0.412992	535 / 3688	0.99 (0.91, 1.09)	0.878259
561	Symptoms involving digestive system	digestive	1109 / 19403	0.99 (0.93, 1.05)	0.788777	1 (0.94, 1.07)	0.972362	145 / 7565	1.01 (0.85, 1.19)	0.906656	711 / 4881	0.98 (0.91, 1.06)	0.659586
558	Noninfectious gastroenteritis	digestive	2392 / 19403	1.01 (0.96, 1.05)	0.788817	1.01 (0.97, 1.06)	0.632267	526 / 7565	1.03 (0.94, 1.13)	0.504473	1291 / 4881	1 (0.94, 1.07)	0.889351
172.1	Melanomas of skin, dx or hx	neoplasms	848 / 25043	0.99 (0.92, 1.06)	0.789377	1 (0.93, 1.07)	0.893464	24 / 9061	0.91 (0.6, 1.36)	0.634383	626 / 7385	0.99 (0.91, 1.08)	0.855978
334	Degenerative disease of the spinal cord	neurological	567 / 22897	0.99 (0.91, 1.07)	0.790054	0.99 (0.91, 1.08)	0.78365	76 / 7964	1.1 (0.88, 1.38)	0.394283	320 / 6829	0.97 (0.87, 1.09)	0.634611
766	Neuralgia, neuritis, and radiculitis NOS	symptoms	1292 / 24794	0.99 (0.94, 1.05)	0.794832	0.98 (0.92, 1.03)	0.407698	201 / 8612	0.96 (0.83, 1.1)	0.533828	737 / 7800	0.97 (0.9, 1.05)	0.486146
198.3	Secondary malignant neoplasm of digestive systems	neoplasms	468 / 22152	0.99 (0.9, 1.08)	0.801119	1.02 (0.93, 1.12)	0.638998	NA	NA	NA	443 / 5222	0.95 (0.86, 1.05)	0.349901
627.2	Symptomatic menopause	genitourinary	2749 / 23825	0.99 (0.95, 1.04)	0.803693	1.02 (0.97, 1.07)	0.532384	191 / 7459	0.99 (0.84, 1.16)	0.891791	1647 / 8457	0.95 (0.89, 1.02)	0.129068
216.1	Screening for malignant neoplasms of the skin	neoplasms	1894 / 20776	1.01 (0.96, 1.05)	0.805252	1.01 (0.96, 1.06)	0.645801	447 / 6987	0.93 (0.84, 1.02)	0.134324	927 / 6628	1.01 (0.95, 1.09)	0.700996
496.21	Obstructive chronic bronchitis	respiratory	608 / 22408	0.99 (0.91, 1.07)	0.805258	0.97 (0.89, 1.05)	0.453513	NA	NA	NA	528 / 6105	0.99 (0.9, 1.08)	0.812425
747.11	Cardiac shunt/ heart septal defect	congenital anomalies	774 / 30563	0.99 (0.92, 1.06)	0.805608	0.98 (0.92, 1.06)	0.684118	115 / 9595	1.06 (0.88, 1.28)	0.520503	450 / 10714	0.96 (0.87, 1.05)	0.372885
737.3	Kyphoscoliosis and scoliosis	musculoskeletal	671 / 25638	0.99 (0.92, 1.07)	0.805619	1.01 (0.93, 1.09)	0.789325	102 / 8918	1.13 (0.92, 1.37)	0.241206	381 / 8106	0.97 (0.88, 1.08)	0.604255
198.5	Secondary malignancy of brain/spine	neoplasms	356 / 22152	0.99 (0.89, 1.1)	0.80758	1 (0.9, 1.11)	0.995416	NA	NA	NA	335 / 5222	0.96 (0.86, 1.08)	0.486922
819	Skull and face fracture and other intercranial injury	injuries & poisonings	550 / 31699	0.99 (0.91, 1.08)	0.809091	0.99 (0.91, 1.08)	0.863907	124 / 9652	0.9 (0.75, 1.07)	0.237531	277 / 11499	0.99 (0.88, 1.11)	0.822636
564	Functional digestive disorders	digestive	998 / 19403	0.99 (0.93, 1.06)	0.809423	1.01 (0.94, 1.07)	0.855193	132 / 7565	1.05 (0.88, 1.25)	0.571379	645 / 4881	0.97 (0.89, 1.05)	0.435212
451.2	Phlebitis and thrombophlebitis of lower extremities	circulatory system	359 / 18654	0.99 (0.89, 1.1)	0.810734	0.95 (0.85, 1.05)	0.316771	26 / 8200	0.89 (0.6, 1.31)	0.546825	259 / 3835	1 (0.88, 1.14)	0.951346
990	Effects radiation NOS	injuries & poisonings	1018 / 29767	1.01 (0.95, 1.07)	0.81084	1.03 (0.96, 1.09)	0.417271	35 / 9838	0.77 (0.55, 1.08)	0.124934	805 / 9536	1.02 (0.95, 1.09)	0.658547
510	Other diseases of lung	respiratory	3003 / 27927	1 (0.97, 1.04)	0.810914	1.01 (0.98, 1.06)	0.459788	78 / 9774	0.83 (0.66, 1.05)	0.116418	2444 / 8242	0.98 (0.93, 1.02)	0.290854
327.1	Hypersomnia	neurological	341 / 22296	0.99 (0.89, 1.1)	0.811553	0.93 (0.84, 1.04)	0.20366	76 / 8064	0.87 (0.7, 1.1)	0.247595	172 / 6598	1.07 (0.92, 1.24)	0.4051
609.1	Infertility, male	genitourinary	348 / 25513	0.99 (0.89, 1.1)	0.814595	0.97 (0.87, 1.08)	0.599464	170 / 8985	0.98 (0.84, 1.14)	0.798591	63 / 7922	0.87 (0.67, 1.12)	0.265629
473	Diseases of the larynx and vocal cords	respiratory	909 / 19764	0.99 (0.93, 1.06)	0.81855	0.99 (0.93, 1.06)	0.824019	103 / 7160	1.12 (0.92, 1.37)	0.248399	550 / 5706	0.95 (0.87, 1.03)	0.223347
229	Benign neoplasm of unspecified sites	neoplasms	358 / 32059	1.01 (0.91, 1.12)	0.820146	1 (0.9, 1.12)	0.939555	31 / 9855	1.44 (1.01, 2.05)	0.0466114	222 / 11540	0.92 (0.81, 1.05)	0.230295
198.4	Secondary malignant neoplasm of liver	neoplasms	533 / 22152	1.01 (0.93, 1.1)	0.821466	1.04 (0.95, 1.14)	0.354539	NA	NA	NA	499 / 5222	0.99 (0.9, 1.09)	0.821185
800.1	Fracture of neck of femur	injuries & poisonings	592 / 24115	0.99 (0.91, 1.08)	0.822418	1.03 (0.95, 1.12)	0.498136	36 / 8451	0.82 (0.59, 1.15)	0.252675	442 / 7339	0.98 (0.89, 1.08)	0.710533
689	Disorder of skin and subcutaneous tissue NOS	dermatologic	3850 / 26206	1 (0.97, 1.04)	0.826085	1.01 (0.98, 1.05)	0.519472	469 / 8841	0.93 (0.85, 1.03)	0.163479	2358 / 8381	0.98 (0.94, 1.03)	0.448429
172.2	Other non-epithelial cancer of skin	neoplasms	3649 / 25043	1 (0.96, 1.03)	0.8273	1.01 (0.98, 1.05)	0.500609	111 / 9061	0.99 (0.82, 1.2)	0.934076	2690 / 7385	0.97 (0.92, 1.01)	0.152158
451	Phlebitis and thrombophlebitis	circulatory system	358 / 18654	1.01 (0.91, 1.12)	0.827361	0.99 (0.89, 1.1)	0.812237	36 / 8200	0.82 (0.59, 1.15)	0.249125	237 / 3835	1.09 (0.96, 1.25)	0.198445
479	Other upper respiratory disease	respiratory	2170 / 19764	1 (0.95, 1.04)	0.831765	0.99 (0.95, 1.04)	0.810279	335 / 7160	0.96 (0.86, 1.07)	0.481872	1243 / 5706	0.96 (0.9, 1.02)	0.161743
618.2	Uterine/Uterovaginal prolapse	genitourinary	351 / 32278	1.01 (0.91, 1.13)	0.836449	1.03 (0.92, 1.14)	0.639435	28 / 9845	0.97 (0.66, 1.43)	0.89272	206 / 11802	1.06 (0.92, 1.21)	0.445884
433.1	Occlusion and stenosis of precerebral arteries	circulatory system	1924 / 26076	1.01 (0.96, 1.06)	0.839993	1 (0.95, 1.06)	0.88052	NA	NA	NA	1619 / 7174	0.99 (0.94, 1.05)	0.735105
173	Neoplasm of uncertain behavior of skin	neoplasms	2601 / 25043	1 (0.96, 1.04)	0.840167	1.01 (0.97, 1.06)	0.535464	277 / 9061	0.9 (0.79, 1.01)	0.0821171	1630 / 7385	0.99 (0.93, 1.04)	0.637812
153.3	Malignant neoplasm of rectum, rectosigmoid junction, and anus	neoplasms	466 / 22982	1.01 (0.92, 1.11)	0.844377	1.01 (0.92, 1.11)	0.764771	NA	NA	NA	373 / 6036	1.02 (0.92, 1.13)	0.738762
560.1	Paralytic ileus	digestive	406 / 19403	0.99 (0.9, 1.09)	0.850372	1.02 (0.92, 1.13)	0.713853	28 / 7565	1.41 (0.96, 2.05)	0.0777251	311 / 4881	0.93 (0.83, 1.05)	0.230732
704.1	Alopecia	dermatologic	912 / 27302	1.01 (0.94, 1.08)	0.851439	1.02 (0.95, 1.09)	0.54797	237 / 8730	0.97 (0.85, 1.11)	0.652932	392 / 9319	0.99 (0.89, 1.1)	0.827005
705.8	Hyperhidrosis	dermatologic	657 / 24421	1.01 (0.93, 1.09)	0.855388	1 (0.92, 1.08)	0.989268	143 / 7910	0.87 (0.74, 1.03)	0.101827	347 / 8033	0.99 (0.89, 1.11)	0.881634
426.21	First degree AV block	circulatory system	644 / 14069	1.01 (0.92, 1.1)	0.856397	0.99 (0.91, 1.09)	0.885209	NA	NA	NA	549 / 2101	1.01 (0.91, 1.12)	0.822839
175	Acquired absence of breast	neoplasms	767 / 25360	1.01 (0.93, 1.08)	0.857359	1.02 (0.95, 1.1)	0.596994	62 / 8650	0.87 (0.67, 1.12)	0.284314	464 / 8378	0.96 (0.87, 1.06)	0.436221
327.41	Organic or persistent insomnia	neurological	516 / 22296	1.01 (0.92, 1.1)	0.863327	0.99 (0.91, 1.09)	0.898083	70 / 8064	1.13 (0.89, 1.43)	0.32796	298 / 6598	0.98 (0.87, 1.1)	0.746478
180.3	Cervical intraepithelial neoplasia [CIN] [Cervical dysplasia]	neoplasms	735 / 26766	1.01 (0.93, 1.09)	0.86824	1.02 (0.94, 1.1)	0.659074	241 / 8770	1.04 (0.91, 1.19)	0.568531	246 / 9131	0.99 (0.87, 1.14)	0.937587
426.9	Cardiac pacemaker/device in situ	circulatory system	373 / 14069	1.01 (0.91, 1.12)	0.86834	0.99 (0.89, 1.11)	0.906359	26 / 6907	0.7 (0.47, 1.03)	0.0718402	255 / 2101	1.04 (0.92, 1.19)	0.510955
427.6	Premature beats	circulatory system	938 / 14069	0.99 (0.93, 1.07)	0.869236	0.99 (0.92, 1.07)	0.837044	78 / 6907	0.9 (0.72, 1.14)	0.389755	651 / 2101	0.99 (0.91, 1.09)	0.896327
351	Other peripheral nerve disorders	neurological	3300 / 26173	1 (0.97, 1.04)	0.86931	0.98 (0.95, 1.02)	0.428236	335 / 8944	0.96 (0.86, 1.07)	0.486127	2009 / 8394	1.02 (0.97, 1.07)	0.48691
379.9	Pain, swelling or discharge of eye	sense organs	343 / 27416	0.99 (0.89, 1.1)	0.869617	0.99 (0.89, 1.1)	0.841497	62 / 9024	0.86 (0.67, 1.1)	0.225359	179 / 9212	0.98 (0.85, 1.14)	0.840475
567	Peritonitis and retroperitoneal infections	digestive	693 / 24689	0.99 (0.92, 1.07)	0.870028	1 (0.93, 1.08)	0.98914	113 / 8618	1.01 (0.84, 1.23)	0.879315	434 / 7455	0.95 (0.86, 1.05)	0.305171
430.1	Subarachnoid hemorrhage	circulatory system	395 / 26076	0.99 (0.9, 1.1)	0.871234	1.01 (0.91, 1.12)	0.883028	NA	NA	NA	227 / 7174	0.95 (0.83, 1.09)	0.461455
626.12	Excessive or frequent menstruation	genitourinary	979 / 23825	1.01 (0.94, 1.07)	0.87211	0.99 (0.93, 1.06)	0.806519	270 / 7459	0.96 (0.84, 1.09)	0.509114	320 / 8457	1.05 (0.93, 1.19)	0.42064
198	Secondary malignant neoplasm	neoplasms	1079 / 22152	0.99 (0.94, 1.06)	0.873935	1.02 (0.96, 1.09)	0.529926	NA	NA	NA	1021 / 5222	0.97 (0.91, 1.04)	0.426247
654	Other and unspecified complications of birth; puerperium affecting management of mother	pregnancy complications	399 / 32209	0.99 (0.9, 1.1)	0.87477	1 (0.9, 1.11)	0.950999	323 / 9257	1.01 (0.9, 1.14)	0.823774	16 / 12252	#VALUE!	NA
333.4	Torsion dystonia	neurological	346 / 22897	1.01 (0.91, 1.12)	0.88148	1.01 (0.91, 1.13)	0.843969	81 / 7964	0.98 (0.78, 1.22)	0.850471	150 / 6829	0.93 (0.79, 1.09)	0.349281
830	Dislocation	injuries & poisonings	1953 / 27925	1 (0.95, 1.04)	0.882746	0.97 (0.93, 1.02)	0.265142	238 / 9205	0.87 (0.77, 0.99)	0.0394277	1084 / 9506	1.04 (0.97, 1.11)	0.257648
172.22	Squamous cell carcinoma	neoplasms	1067 / 25043	1 (0.94, 1.07)	0.883671	1.03 (0.96, 1.1)	0.404916	NA	NA	NA	852 / 7385	0.97 (0.9, 1.04)	0.431788
615	Endometriosis	genitourinary	615 / 28660	1.01 (0.93, 1.09)	0.884791	0.99 (0.91, 1.08)	0.824359	210 / 8688	0.99 (0.86, 1.15)	0.942864	183 / 10419	0.96 (0.82, 1.12)	0.617001
293.1	Swelling, mass, or lump in head and neck [Space-occupying lesion, intracranial NOS]	mental disorders	1568 / 29190	1 (0.95, 1.05)	0.885849	1 (0.95, 1.05)	0.951185	227 / 9316	0.96 (0.84, 1.1)	0.549867	931 / 10010	0.99 (0.92, 1.06)	0.748548
495.2	Asthma with exacerbation	respiratory	1036 / 22408	1 (0.93, 1.06)	0.897553	0.95 (0.89, 1.01)	0.0859225	165 / 8480	0.84 (0.71, 0.98)	0.0243117	567 / 6105	1 (0.91, 1.09)	0.938155
170.2	Cancer of connective tissue	neoplasms	407 / 32458	1.01 (0.91, 1.11)	0.899304	1.02 (0.92, 1.13)	0.670646	NA	NA	NA	304 / 11699	1 (0.89, 1.12)	0.973626
809	Fracture of unspecified bones	injuries & poisonings	2302 / 24115	1 (0.95, 1.04)	0.900641	1 (0.96, 1.04)	0.92989	320 / 8451	0.96 (0.86, 1.08)	0.509693	1320 / 7339	1.01 (0.95, 1.07)	0.78871
575.8	Other disorders of biliary tract	digestive	476 / 28777	0.99 (0.91, 1.09)	0.903614	1 (0.92, 1.1)	0.935924	21 / 9712	1.08 (0.7, 1.66)	0.726111	358 / 9002	0.99 (0.89, 1.1)	0.851717
368.4	Visual field defects	sense organs	520 / 28782	1.01 (0.92, 1.1)	0.906238	1.01 (0.92, 1.1)	0.831326	51 / 9254	0.93 (0.7, 1.24)	0.63547	317 / 9810	0.98 (0.88, 1.1)	0.786677
433.2	Occlusion of cerebral arteries	circulatory system	340 / 26076	1.01 (0.9, 1.12)	0.90955	#VALUE!	NA	NA	NA	NA	263 / 7174	1 (0.88, 1.13)	0.989505
301.2	Antisocial/borderline personality disorder	mental disorders	343 / 13363	1.01 (0.9, 1.12)	0.912404	#VALUE!	NA	172 / 4619	1.01 (0.86, 1.18)	0.909771	88 / 3663	0.83 (0.66, 1.04)	0.108846
382	Otalgia	sense organs	1093 / 27991	1 (0.94, 1.06)	0.914014	0.98 (0.92, 1.04)	0.466453	184 / 8939	0.91 (0.78, 1.05)	0.19979	586 / 9738	1.01 (0.93, 1.1)	0.820587
332	Parkinson's disease	neurological	422 / 22897	0.99 (0.9, 1.1)	0.914154	1.01 (0.91, 1.11)	0.877781	40 / 7964	0.84 (0.6, 1.15)	0.275154	242 / 6829	0.98 (0.87, 1.12)	0.816128
947	Urticaria	dermatologic	814 / 19789	1 (0.93, 1.07)	0.917756	1 (0.93, 1.07)	0.920366	200 / 7253	0.97 (0.84, 1.11)	0.629981	366 / 5690	0.95 (0.85, 1.05)	0.29855
626.2	Dysmenorrhea	genitourinary	433 / 23825	0.99 (0.9, 1.1)	0.919218	0.98 (0.88, 1.08)	0.642225	185 / 7459	0.97 (0.83, 1.12)	0.6627	95 / 8457	0.99 (0.8, 1.23)	0.933137
136	Other infectious and parasitic diseases	infectious diseases	943 / 30019	1 (0.94, 1.07)	0.923744	1.01 (0.94, 1.08)	0.806417	145 / 9358	0.98 (0.83, 1.16)	0.854728	596 / 10543	0.97 (0.89, 1.06)	0.518589
350.3	Lack of coordination	neurological	567 / 26086	1 (0.92, 1.08)	0.926075	1 (0.92, 1.09)	0.938752	65 / 9047	1.02 (0.8, 1.31)	0.858974	360 / 7959	0.96 (0.86, 1.07)	0.44331
594.1	Calculus of kidney	genitourinary	2199 / 28927	1 (0.96, 1.05)	0.927765	0.99 (0.95, 1.04)	0.822168	307 / 9414	0.97 (0.86, 1.08)	0.561335	1306 / 9620	0.99 (0.94, 1.05)	0.773125
292.1	Aphasia/speech disturbance	mental disorders	891 / 24602	1 (0.93, 1.07)	0.932097	1 (0.93, 1.07)	0.952674	84 / 8680	0.8 (0.65, 1)	0.0491018	567 / 7198	0.97 (0.89, 1.06)	0.510975
569	Other disorders of intestine	digestive	2176 / 24689	1 (0.96, 1.05)	0.936263	1.01 (0.97, 1.06)	0.660396	399 / 8618	1.06 (0.96, 1.18)	0.2353	1270 / 7455	0.95 (0.9, 1.01)	0.109265
198.1	Secondary malignancy of lymph nodes	neoplasms	999 / 22152	1 (0.94, 1.06)	0.946303	1.02 (0.95, 1.09)	0.579448	NA	NA	NA	942 / 5222	0.97 (0.9, 1.04)	0.362203
433	Cerebrovascular disease	circulatory system	451 / 26076	1 (0.91, 1.1)	0.952299	1.01 (0.92, 1.11)	0.81599	NA	NA	NA	325 / 7174	1.01 (0.9, 1.13)	0.86586
279.8	Other specified disorders involving the immune mechanism	endocrine/metabolic	365 / 24567	1 (0.9, 1.11)	0.958789	1.01 (0.91, 1.12)	0.872747	79 / 8505	1.07 (0.85, 1.33)	0.573977	186 / 7490	0.95 (0.82, 1.1)	0.458791
465.2	Acute pharyngitis	respiratory	2666 / 21190	1 (0.96, 1.04)	0.960125	0.99 (0.95, 1.03)	0.585618	752 / 7143	0.99 (0.92, 1.07)	0.775134	1103 / 6682	1.01 (0.94, 1.08)	0.843933
555.1	Regional enteritis	digestive	1038 / 19403	1 (0.94, 1.07)	0.964782	1.02 (0.96, 1.1)	0.476593	486 / 7565	1.04 (0.94, 1.15)	0.454353	280 / 4881	1.01 (0.89, 1.14)	0.896355
480.1	Bacterial pneumonia	respiratory	435 / 25055	1 (0.91, 1.1)	0.967437	1.03 (0.93, 1.13)	0.561424	NA	NA	NA	353 / 7031	0.99 (0.89, 1.1)	0.794334
840.2	Rotator cuff (capsule) sprain	injuries & poisonings	566 / 25364	1 (0.92, 1.09)	0.967531	0.99 (0.91, 1.08)	0.780915	29 / 8473	1.03 (0.71, 1.48)	0.878023	399 / 8381	0.96 (0.87, 1.07)	0.476515
191	Manlignant and unknown neoplasms of brain and nervous system	neoplasms	459 / 31306	1 (0.91, 1.1)	0.96849	1 (0.91, 1.1)	0.994967	39 / 9749	0.94 (0.69, 1.3)	0.721417	268 / 11172	0.96 (0.85, 1.09)	0.527543
727.4	Ganglion and cyst of synovium, tendon, and bursa	musculoskeletal	659 / 18036	1 (0.93, 1.08)	0.96937	0.99 (0.92, 1.08)	0.881271	89 / 7484	1.26 (1.02, 1.56)	0.0318822	310 / 4543	0.92 (0.82, 1.03)	0.161366
772.2	Spasm of muscle	symptoms	831 / 28471	1 (0.93, 1.07)	0.970951	1 (0.94, 1.08)	0.907233	155 / 9230	0.98 (0.83, 1.15)	0.78058	421 / 9586	1 (0.91, 1.1)	0.972954
340.1	Migrain with aura	neurological	860 / 25065	1 (0.93, 1.07)	0.977686	0.99 (0.93, 1.07)	0.88022	255 / 7744	1.02 (0.89, 1.15)	0.808023	321 / 8865	0.96 (0.85, 1.07)	0.441041
355.1	Chronic pain syndrome	neurological	694 / 26173	1 (0.93, 1.08)	0.982658	0.97 (0.89, 1.04)	0.37921	105 / 8944	0.96 (0.79, 1.17)	0.69247	411 / 8394	0.99 (0.9, 1.1)	0.862023
550	Abdominal hernia	digestive	424 / 27403	1 (0.91, 1.1)	0.985582	0.98 (0.88, 1.08)	0.615987	NA	NA	NA	322 / 8518	1.03 (0.92, 1.15)	0.663173
200	Myeloproliferative disease	neoplasms	362 / 31048	1 (0.9, 1.11)	0.985852	1.01 (0.9, 1.12)	0.923229	27 / 9876	0.78 (0.53, 1.15)	0.205013	248 / 10731	1.02 (0.9, 1.16)	0.778434
595	Hydronephrosis	genitourinary	1099 / 28927	1 (0.94, 1.06)	0.987068	1.01 (0.95, 1.07)	0.79467	114 / 9414	0.96 (0.8, 1.16)	0.697295	761 / 9620	1.01 (0.94, 1.08)	0.849364
165.1	Cancer of bronchus; lung	neoplasms	1115 / 31667	1 (0.94, 1.06)	0.987546	1.02 (0.96, 1.08)	0.616967	NA	NA	NA	959 / 10952	0.99 (0.93, 1.06)	0.851985
296.1	Bipolar	mental disorders	1843 / 13363	1 (0.95, 1.05)	0.988591	0.97 (0.92, 1.03)	0.337706	670 / 4619	1 (0.92, 1.09)	0.966436	677 / 3663	0.94 (0.87, 1.03)	0.183495
215	Other benign neoplasm of connective and other soft tissue	neoplasms	553 / 30371	1 (0.92, 1.09)	0.991375	1 (0.91, 1.09)	0.934244	84 / 9597	0.8 (0.64, 1)	0.0513001	291 / 10723	0.99 (0.88, 1.11)	0.821421
295.3	Psychosis	mental disorders	552 / 13363	1 (0.92, 1.09)	0.993388	0.99 (0.9, 1.08)	0.836032	158 / 4619	0.91 (0.78, 1.07)	0.259502	279 / 3663	0.97 (0.86, 1.1)	0.656729
477	Epistaxis or throat hemorrhage	respiratory	708 / 19764	1 (0.93, 1.08)	0.998089	0.99 (0.92, 1.07)	0.883234	62 / 7160	1.15 (0.89, 1.48)	0.291686	515 / 5706	0.98 (0.9, 1.08)	0.700884
193	Thyroid cancer	neoplasms	782 / 30720	1 (0.93, 1.07)	0.998285	0.98 (0.91, 1.06)	0.656057	59 / 9522	1.05 (0.81, 1.36)	0.7047	431 / 11018	1.02 (0.92, 1.12)	0.715443
110	Dermatophytosis / Dermatomycosis	infectious diseases	NA	NA	NA	NA	NA	NA	NA	NA	NA	NA	NA
110.1	Dermatophytosis	infectious diseases	NA	NA	NA	NA	NA	NA	NA	NA	NA	NA	NA
110.13	Dermatophytosis of the body	infectious diseases	NA	NA	NA	NA	NA	NA	NA	NA	NA	NA	NA
110.2	Dermatomycoses	infectious diseases	NA	NA	NA	NA	NA	NA	NA	NA	NA	NA	NA
112.3	Candidiasis of skin and nails	infectious diseases	NA	NA	NA	NA	NA	NA	NA	NA	NA	NA	NA
117	Mycoses	infectious diseases	NA	NA	NA	NA	NA	NA	NA	NA	NA	NA	NA
117.1	Histoplasmosis	infectious diseases	NA	NA	NA	NA	NA	NA	NA	NA	NA	NA	NA
117.2	Coccidioidomycosis	infectious diseases	NA	NA	NA	NA	NA	NA	NA	NA	NA	NA	NA
117.3	Blastomycotic infection	infectious diseases	NA	NA	NA	NA	NA	NA	NA	NA	NA	NA	NA
117.4	Aspergillosis	infectious diseases	NA	NA	NA	NA	NA	NA	NA	NA	NA	NA	NA
130	Spirochetal infection	infectious diseases	NA	NA	NA	NA	NA	NA	NA	NA	NA	NA	NA
131	Protozoan infection	infectious diseases	NA	NA	NA	NA	NA	NA	NA	NA	NA	NA	NA
132	Infestation (lice, mites)	infectious diseases	NA	NA	NA	NA	NA	NA	NA	NA	NA	NA	NA
132.1	Pediculosis and phthirus infestation	infectious diseases	NA	NA	NA	NA	NA	NA	NA	NA	NA	NA	NA
133	Arthropod-borne diseases	infectious diseases	NA	NA	NA	NA	NA	NA	NA	NA	NA	NA	NA
134	Helminthiases	infectious diseases	NA	NA	NA	NA	NA	NA	NA	NA	NA	NA	NA
134.1	Intestinal helminthiases	infectious diseases	NA	NA	NA	NA	NA	NA	NA	NA	NA	NA	NA
145	Cancer of mouth	neoplasms	NA	NA	NA	NA	NA	NA	NA	NA	NA	NA	NA
145.1	Cancer of lip	neoplasms	NA	NA	NA	NA	NA	NA	NA	NA	NA	NA	NA
145.2	Cancer of tongue	neoplasms	NA	NA	NA	NA	NA	NA	NA	NA	NA	NA	NA
145.3	Cancer of major salivary glands	neoplasms	NA	NA	NA	NA	NA	NA	NA	NA	NA	NA	NA
145.4	Cancer of the gums	neoplasms	NA	NA	NA	NA	NA	NA	NA	NA	NA	NA	NA
145.5	Cancer of the mouth floor	neoplasms	NA	NA	NA	NA	NA	NA	NA	NA	NA	NA	NA
149	Cancer of larynx, pharynx, nasal cavities	neoplasms	NA	NA	NA	NA	NA	NA	NA	NA	NA	NA	NA
149.1	Cancer of oropharynx	neoplasms	NA	NA	NA	NA	NA	NA	NA	NA	NA	NA	NA
149.2	Cancer of nasopharynx	neoplasms	NA	NA	NA	NA	NA	NA	NA	NA	NA	NA	NA
149.3	Cancer of hypopharynx	neoplasms	NA	NA	NA	NA	NA	NA	NA	NA	NA	NA	NA
149.4	Cancer of larynx	neoplasms	NA	NA	NA	NA	NA	NA	NA	NA	NA	NA	NA
149.5	Hx of malignant neoplasm of oral cavity and pharynx	neoplasms	NA	NA	NA	NA	NA	NA	NA	NA	NA	NA	NA
149.9	Cancer of of nasal cavities	neoplasms	NA	NA	NA	NA	NA	NA	NA	NA	NA	NA	NA
150	Cancer of esophagus	neoplasms	NA	NA	NA	NA	NA	NA	NA	NA	NA	NA	NA
151	Cancer of stomach	neoplasms	NA	NA	NA	NA	NA	NA	NA	NA	NA	NA	NA
153	Colorectal cancer	neoplasms	NA	NA	NA	NA	NA	NA	NA	NA	NA	NA	NA
155	Cancer of liver and intrahepatic bile duct	neoplasms	NA	NA	NA	NA	NA	NA	NA	NA	NA	NA	NA
155.1	Malignant neoplasm of liver, primary	neoplasms	NA	NA	NA	NA	NA	NA	NA	NA	NA	NA	NA
157	Pancreatic cancer	neoplasms	NA	NA	NA	NA	NA	NA	NA	NA	NA	NA	NA
159.2	Malignant neoplasm of small intestine, including duodenum	neoplasms	NA	NA	NA	NA	NA	NA	NA	NA	NA	NA	NA
159.3	Malignant neoplasm of gallbladder and extrahepatic bile ducts	neoplasms	NA	NA	NA	NA	NA	NA	NA	NA	NA	NA	NA
159.4	Malignant neoplasm of retroperitoneum and peritoneum	neoplasms	NA	NA	NA	NA	NA	NA	NA	NA	NA	NA	NA
164	Cancer of intrathoracic organs	neoplasms	NA	NA	NA	NA	NA	NA	NA	NA	NA	NA	NA
165	Cancer within the respiratory system	neoplasms	NA	NA	NA	NA	NA	NA	NA	NA	NA	NA	NA
170	Cancer of bone and connective tissue	neoplasms	NA	NA	NA	NA	NA	NA	NA	NA	NA	NA	NA
170.1	Bone cancer	neoplasms	NA	NA	NA	NA	NA	NA	NA	NA	NA	NA	NA
172	Skin cancer	neoplasms	NA	NA	NA	NA	NA	NA	NA	NA	NA	NA	NA
174	Breast cancer	neoplasms	NA	NA	NA	NA	NA	NA	NA	NA	NA	NA	NA
174.2	Breast cancer [male]	neoplasms	NA	NA	NA	NA	NA	NA	NA	NA	NA	NA	NA
174.3	Neoplasm of uncertain behavior of breast	neoplasms	NA	NA	NA	NA	NA	NA	NA	NA	NA	NA	NA
180	Cervical cancer and dysplasia	neoplasms	NA	NA	NA	NA	NA	NA	NA	NA	NA	NA	NA
180.1	Cervical cancer	neoplasms	NA	NA	NA	NA	NA	NA	NA	NA	NA	NA	NA
184	Cancer of other female genital organs	neoplasms	NA	NA	NA	NA	NA	NA	NA	NA	NA	NA	NA
184.1	Malignant neoplasm of ovary and other uterine adnexa	neoplasms	NA	NA	NA	NA	NA	NA	NA	NA	NA	NA	NA
184.11	Malignant neoplasm of ovary	neoplasms	NA	NA	NA	NA	NA	NA	NA	NA	NA	NA	NA
184.2	Cancer of other female genital organs (excluding uterus and ovary)	neoplasms	NA	NA	NA	NA	NA	NA	NA	NA	NA	NA	NA
187	Cancer of other male genital organs	neoplasms	NA	NA	NA	NA	NA	NA	NA	NA	NA	NA	NA
187.1	Malignant neoplasm of unspecified male genital organ	neoplasms	NA	NA	NA	NA	NA	NA	NA	NA	NA	NA	NA
187.2	Malignant neoplasm of testis	neoplasms	NA	NA	NA	NA	NA	NA	NA	NA	NA	NA	NA
187.8	Neoplasm of uncertain behavior of male genital organs	neoplasms	NA	NA	NA	NA	NA	NA	NA	NA	NA	NA	NA
189	Cancer of urinary organs (incl. kidney and bladder)	neoplasms	NA	NA	NA	NA	NA	NA	NA	NA	NA	NA	NA
189.12	Malignant neoplasm of renal pelvis	neoplasms	NA	NA	NA	NA	NA	NA	NA	NA	NA	NA	NA
189.2	Cancer of bladder	neoplasms	NA	NA	NA	NA	NA	NA	NA	NA	NA	NA	NA
189.4	Malignant neoplasm of other urinary organs	neoplasms	NA	NA	NA	NA	NA	NA	NA	NA	NA	NA	NA
190	Cancer of eye	neoplasms	NA	NA	NA	NA	NA	NA	NA	NA	NA	NA	NA
191.1	Cancer of brain and nervous system	neoplasms	NA	NA	NA	NA	NA	NA	NA	NA	NA	NA	NA
194	Cancer of other endocrine glands	neoplasms	NA	NA	NA	NA	NA	NA	NA	NA	NA	NA	NA
195.3	Malignant neoplasm of head, face, and neck	neoplasms	NA	NA	NA	NA	NA	NA	NA	NA	NA	NA	NA
198.7	Secondary malignant neoplasm of skin	neoplasms	NA	NA	NA	NA	NA	NA	NA	NA	NA	NA	NA
199.4	Neurofibromatosis	neoplasms	NA	NA	NA	NA	NA	NA	NA	NA	NA	NA	NA
200.1	Polycythemia vera	neoplasms	NA	NA	NA	NA	NA	NA	NA	NA	NA	NA	NA
201	Hodgkin's disease	neoplasms	NA	NA	NA	NA	NA	NA	NA	NA	NA	NA	NA
202.21	Nodular lymphoma	neoplasms	NA	NA	NA	NA	NA	NA	NA	NA	NA	NA	NA
202.22	Reticulosarcoma	neoplasms	NA	NA	NA	NA	NA	NA	NA	NA	NA	NA	NA
202.23	Lymphosarcoma	neoplasms	NA	NA	NA	NA	NA	NA	NA	NA	NA	NA	NA
202.24	Large cell lymphoma	neoplasms	NA	NA	NA	NA	NA	NA	NA	NA	NA	NA	NA
204	Leukemia	neoplasms	NA	NA	NA	NA	NA	NA	NA	NA	NA	NA	NA
204.1	Lymphoid leukemia	neoplasms	NA	NA	NA	NA	NA	NA	NA	NA	NA	NA	NA
204.11	Lymphoid leukemia, acute	neoplasms	NA	NA	NA	NA	NA	NA	NA	NA	NA	NA	NA
204.12	Lymphoid leukemia, chronic	neoplasms	NA	NA	NA	NA	NA	NA	NA	NA	NA	NA	NA
204.2	Myeloid leukemia	neoplasms	NA	NA	NA	NA	NA	NA	NA	NA	NA	NA	NA
204.21	Myeloid leukemia, acute	neoplasms	NA	NA	NA	NA	NA	NA	NA	NA	NA	NA	NA
204.22	Myeloid leukemia, chronic	neoplasms	NA	NA	NA	NA	NA	NA	NA	NA	NA	NA	NA
204.3	Monocytic leukemia	neoplasms	NA	NA	NA	NA	NA	NA	NA	NA	NA	NA	NA
204.4	Multiple myeloma	neoplasms	NA	NA	NA	NA	NA	NA	NA	NA	NA	NA	NA
209	Neuroendocrine tumors	neoplasms	NA	NA	NA	NA	NA	NA	NA	NA	NA	NA	NA
210	Benign neoplasm of lip, oral cavity, and pharynx	neoplasms	NA	NA	NA	NA	NA	NA	NA	NA	NA	NA	NA
212	Benign neoplasm of respiratory and intrathoracic organs	neoplasms	NA	NA	NA	NA	NA	NA	NA	NA	NA	NA	NA
213	Benign neoplasm of bone and articular cartilage	neoplasms	NA	NA	NA	NA	NA	NA	NA	NA	NA	NA	NA
217	Vascular hamartomas and non-neoplastic nevi	neoplasms	NA	NA	NA	NA	NA	NA	NA	NA	NA	NA	NA
218	Benign neoplasm of uterus	neoplasms	NA	NA	NA	NA	NA	NA	NA	NA	NA	NA	NA
218.2	Other benign neoplasm of uterus	neoplasms	NA	NA	NA	NA	NA	NA	NA	NA	NA	NA	NA
220	Benign neoplasm of ovary	neoplasms	NA	NA	NA	NA	NA	NA	NA	NA	NA	NA	NA
221	Benign neoplasm of other female genital organs	neoplasms	NA	NA	NA	NA	NA	NA	NA	NA	NA	NA	NA
222	Benign neoplasm of male genital organs	neoplasms	NA	NA	NA	NA	NA	NA	NA	NA	NA	NA	NA
223	Benign neoplasm of kidney and other urinary organs	neoplasms	NA	NA	NA	NA	NA	NA	NA	NA	NA	NA	NA
224	Benign neoplasm of eye	neoplasms	NA	NA	NA	NA	NA	NA	NA	NA	NA	NA	NA
224.1	Benign neoplasm of eye, uveal	neoplasms	NA	NA	NA	NA	NA	NA	NA	NA	NA	NA	NA
225	Benign neoplasm of brain and other parts of nervous system	neoplasms	NA	NA	NA	NA	NA	NA	NA	NA	NA	NA	NA
225.2	Benign neoplasm of spinal cord, meninges	neoplasms	NA	NA	NA	NA	NA	NA	NA	NA	NA	NA	NA
226	Benign neoplasm of thyroid glands	neoplasms	NA	NA	NA	NA	NA	NA	NA	NA	NA	NA	NA
227	Benign neoplasm of other endocrine glands and related structures	neoplasms	NA	NA	NA	NA	NA	NA	NA	NA	NA	NA	NA
227.1	Benign neoplasm of adrenal gland	neoplasms	NA	NA	NA	NA	NA	NA	NA	NA	NA	NA	NA
227.2	Benign neoplasm of parathyroid gland	neoplasms	NA	NA	NA	NA	NA	NA	NA	NA	NA	NA	NA
229.1	Benign neoplasm of lymph nodes	neoplasms	NA	NA	NA	NA	NA	NA	NA	NA	NA	NA	NA
230	Kaposi's sarcoma	neoplasms	NA	NA	NA	NA	NA	NA	NA	NA	NA	NA	NA
240	Simple and unspecified goiter	endocrine/metabolic	NA	NA	NA	NA	NA	NA	NA	NA	NA	NA	NA
242.2	Toxic multinodular goiter	endocrine/metabolic	NA	NA	NA	NA	NA	NA	NA	NA	NA	NA	NA
242.3	Exophthalmos	endocrine/metabolic	NA	NA	NA	NA	NA	NA	NA	NA	NA	NA	NA
242.31	Thyrotoxic exophthalmos	endocrine/metabolic	NA	NA	NA	NA	NA	NA	NA	NA	NA	NA	NA
244	Hypothyroidism	endocrine/metabolic	NA	NA	NA	NA	NA	NA	NA	NA	NA	NA	NA
244.3	Iodine hypothyroidism	endocrine/metabolic	NA	NA	NA	NA	NA	NA	NA	NA	NA	NA	NA
244.5	Congenital hypothyroidism	endocrine/metabolic	NA	NA	NA	NA	NA	NA	NA	NA	NA	NA	NA
245	Thyroiditis	endocrine/metabolic	NA	NA	NA	NA	NA	NA	NA	NA	NA	NA	NA
245.1	Thyroiditis, acute and subacute	endocrine/metabolic	NA	NA	NA	NA	NA	NA	NA	NA	NA	NA	NA
245.2	Chronic thyroiditis	endocrine/metabolic	NA	NA	NA	NA	NA	NA	NA	NA	NA	NA	NA
246.2	Thyroid cyst	endocrine/metabolic	NA	NA	NA	NA	NA	NA	NA	NA	NA	NA	NA
246.7	Abnormal results of function study of thyroid	endocrine/metabolic	NA	NA	NA	NA	NA	NA	NA	NA	NA	NA	NA
250	Diabetes mellitus	endocrine/metabolic	NA	NA	NA	NA	NA	NA	NA	NA	NA	NA	NA
250.11	Type 1 diabetes with ketoacidosis	endocrine/metabolic	NA	NA	NA	NA	NA	NA	NA	NA	NA	NA	NA
250.12	Type 1 diabetes with renal manifestations	endocrine/metabolic	NA	NA	NA	NA	NA	NA	NA	NA	NA	NA	NA
250.13	Type 1 diabetes with ophthalmic manifestations	endocrine/metabolic	NA	NA	NA	NA	NA	NA	NA	NA	NA	NA	NA
250.14	Type 1 diabetes with neurological manifestations	endocrine/metabolic	NA	NA	NA	NA	NA	NA	NA	NA	NA	NA	NA
250.15	Diabetes type 1 with peripheral circulatory disorders	endocrine/metabolic	NA	NA	NA	NA	NA	NA	NA	NA	NA	NA	NA
250.21	Type 2 diabetes with ketoacidosis	endocrine/metabolic	NA	NA	NA	NA	NA	NA	NA	NA	NA	NA	NA
250.4	Abnormal glucose	endocrine/metabolic	NA	NA	NA	NA	NA	NA	NA	NA	NA	NA	NA
250.5	Glycosuria or Acetonuria	endocrine/metabolic	NA	NA	NA	NA	NA	NA	NA	NA	NA	NA	NA
251	Other disorders of pancreatic internal secretion	endocrine/metabolic	NA	NA	NA	NA	NA	NA	NA	NA	NA	NA	NA
251.8	Abnormality of secretion of glucagon or gastrin	endocrine/metabolic	NA	NA	NA	NA	NA	NA	NA	NA	NA	NA	NA
252	Disorders of parathyroid gland	endocrine/metabolic	NA	NA	NA	NA	NA	NA	NA	NA	NA	NA	NA
252.2	Hypoparathyroidism	endocrine/metabolic	NA	NA	NA	NA	NA	NA	NA	NA	NA	NA	NA
253.11	Acromegaly and gigantism	endocrine/metabolic	NA	NA	NA	NA	NA	NA	NA	NA	NA	NA	NA
253.3	Diabetes insipidus	endocrine/metabolic	NA	NA	NA	NA	NA	NA	NA	NA	NA	NA	NA
253.4	Anterior pituitary disorders	endocrine/metabolic	NA	NA	NA	NA	NA	NA	NA	NA	NA	NA	NA
253.5	Pituitary dwarfism	endocrine/metabolic	NA	NA	NA	NA	NA	NA	NA	NA	NA	NA	NA
253.7	Other disorders of neurohypophysis	endocrine/metabolic	NA	NA	NA	NA	NA	NA	NA	NA	NA	NA	NA
254	Diseases of thymus gland	endocrine/metabolic	NA	NA	NA	NA	NA	NA	NA	NA	NA	NA	NA
255.1	Adrenal hyperfunction	endocrine/metabolic	NA	NA	NA	NA	NA	NA	NA	NA	NA	NA	NA
255.11	Cushing's syndrome	endocrine/metabolic	NA	NA	NA	NA	NA	NA	NA	NA	NA	NA	NA
255.12	Hyperaldosteronism	endocrine/metabolic	NA	NA	NA	NA	NA	NA	NA	NA	NA	NA	NA
255.13	Medulloadrenal hyperfunction	endocrine/metabolic	NA	NA	NA	NA	NA	NA	NA	NA	NA	NA	NA
255.2	Adrenal hypofunction	endocrine/metabolic	NA	NA	NA	NA	NA	NA	NA	NA	NA	NA	NA
255.22	Mineralocorticoid deficiency	endocrine/metabolic	NA	NA	NA	NA	NA	NA	NA	NA	NA	NA	NA
255.3	Adrenogenital disorders	endocrine/metabolic	NA	NA	NA	NA	NA	NA	NA	NA	NA	NA	NA
256	Ovarian dysfunction	endocrine/metabolic	NA	NA	NA	NA	NA	NA	NA	NA	NA	NA	NA
256.1	Hyperestrogenism	endocrine/metabolic	NA	NA	NA	NA	NA	NA	NA	NA	NA	NA	NA
257	Testicular dysfunction	endocrine/metabolic	NA	NA	NA	NA	NA	NA	NA	NA	NA	NA	NA
258	Iatrogenic endocrine disorders	endocrine/metabolic	NA	NA	NA	NA	NA	NA	NA	NA	NA	NA	NA
258.1	Postablative ovarian failure	endocrine/metabolic	NA	NA	NA	NA	NA	NA	NA	NA	NA	NA	NA
259	Other endocrine disorders	endocrine/metabolic	NA	NA	NA	NA	NA	NA	NA	NA	NA	NA	NA
259.1	Nonspecific abnormal results of other endocrine function study	endocrine/metabolic	NA	NA	NA	NA	NA	NA	NA	NA	NA	NA	NA
259.2	Carcinoid syndrome	endocrine/metabolic	NA	NA	NA	NA	NA	NA	NA	NA	NA	NA	NA
259.3	Delay in sexual development and puberty NEC	endocrine/metabolic	NA	NA	NA	NA	NA	NA	NA	NA	NA	NA	NA
259.4	Precocious sexual development and puberty NEC	endocrine/metabolic	NA	NA	NA	NA	NA	NA	NA	NA	NA	NA	NA
259.8	Polyglandular activity in multiple endocrine adenomatosis	endocrine/metabolic	NA	NA	NA	NA	NA	NA	NA	NA	NA	NA	NA
260.1	Cachexia	endocrine/metabolic	NA	NA	NA	NA	NA	NA	NA	NA	NA	NA	NA
260.2	severe protein-calorie malnutrition	endocrine/metabolic	NA	NA	NA	NA	NA	NA	NA	NA	NA	NA	NA
260.21	Kwashiorkor	endocrine/metabolic	NA	NA	NA	NA	NA	NA	NA	NA	NA	NA	NA
260.22	Nutritional marasmus	endocrine/metabolic	NA	NA	NA	NA	NA	NA	NA	NA	NA	NA	NA
260.6	Anorexia	endocrine/metabolic	NA	NA	NA	NA	NA	NA	NA	NA	NA	NA	NA
260.7	Polyphagia	endocrine/metabolic	NA	NA	NA	NA	NA	NA	NA	NA	NA	NA	NA
261.1	Vitamin A deficiency	endocrine/metabolic	NA	NA	NA	NA	NA	NA	NA	NA	NA	NA	NA
261.3	Vitamin C deficiencies	endocrine/metabolic	NA	NA	NA	NA	NA	NA	NA	NA	NA	NA	NA
261.41	Rickets or osteomalacia	endocrine/metabolic	NA	NA	NA	NA	NA	NA	NA	NA	NA	NA	NA
264	Lack of normal physiological development	endocrine/metabolic	NA	NA	NA	NA	NA	NA	NA	NA	NA	NA	NA
264.1	Short stature	endocrine/metabolic	NA	NA	NA	NA	NA	NA	NA	NA	NA	NA	NA
264.2	Failure to thrive (childhood)	endocrine/metabolic	NA	NA	NA	NA	NA	NA	NA	NA	NA	NA	NA
264.3	Delayed milestones	endocrine/metabolic	NA	NA	NA	NA	NA	NA	NA	NA	NA	NA	NA
264.9	Lack of normal physiological development, unspecified	endocrine/metabolic	NA	NA	NA	NA	NA	NA	NA	NA	NA	NA	NA
270	Disorders of protein plasma/amino-acid transport and metabolism	endocrine/metabolic	NA	NA	NA	NA	NA	NA	NA	NA	NA	NA	NA
270.1	Disturbances of amino-acid transport	endocrine/metabolic	NA	NA	NA	NA	NA	NA	NA	NA	NA	NA	NA
270.11	Disturbances of sulphur-bearing amino-acid metabolism	endocrine/metabolic	NA	NA	NA	NA	NA	NA	NA	NA	NA	NA	NA
270.12	Phenylketonuria [PKU]	endocrine/metabolic	NA	NA	NA	NA	NA	NA	NA	NA	NA	NA	NA
270.2	Disorders of amino-acid metabolism	endocrine/metabolic	NA	NA	NA	NA	NA	NA	NA	NA	NA	NA	NA
270.21	Disorders of urea cycle metabolism	endocrine/metabolic	NA	NA	NA	NA	NA	NA	NA	NA	NA	NA	NA
270.3	Disorders of plasma protein metabolism	endocrine/metabolic	NA	NA	NA	NA	NA	NA	NA	NA	NA	NA	NA
270.31	Polyclonal hypergammaglobulinemia	endocrine/metabolic	NA	NA	NA	NA	NA	NA	NA	NA	NA	NA	NA
270.33	Amyloidosis	endocrine/metabolic	NA	NA	NA	NA	NA	NA	NA	NA	NA	NA	NA
270.34	Alpha-1-antitrypsin deficiency	endocrine/metabolic	NA	NA	NA	NA	NA	NA	NA	NA	NA	NA	NA
270.35	Macroglobulinemia	endocrine/metabolic	NA	NA	NA	NA	NA	NA	NA	NA	NA	NA	NA
271	Disorders of carbohydrate transport and metabolism	endocrine/metabolic	NA	NA	NA	NA	NA	NA	NA	NA	NA	NA	NA
271.9	Other disorders of carbohydrate transport and metabolism	endocrine/metabolic	NA	NA	NA	NA	NA	NA	NA	NA	NA	NA	NA
272	Disorders of lipoid metabolism	endocrine/metabolic	NA	NA	NA	NA	NA	NA	NA	NA	NA	NA	NA
272.14	Hyperchylomicronemia	endocrine/metabolic	NA	NA	NA	NA	NA	NA	NA	NA	NA	NA	NA
274	Gout and other crystal arthropathies	endocrine/metabolic	NA	NA	NA	NA	NA	NA	NA	NA	NA	NA	NA
274.2	Crystal arthropathies	endocrine/metabolic	NA	NA	NA	NA	NA	NA	NA	NA	NA	NA	NA
275	Disorders of mineral metabolism	endocrine/metabolic	NA	NA	NA	NA	NA	NA	NA	NA	NA	NA	NA
275.1	Disorders of iron metabolism	hematopoietic	NA	NA	NA	NA	NA	NA	NA	NA	NA	NA	NA
275.11	Hereditary hemochromatosis	hematopoietic	NA	NA	NA	NA	NA	NA	NA	NA	NA	NA	NA
275.2	Disorders of copper metabolism	endocrine/metabolic	NA	NA	NA	NA	NA	NA	NA	NA	NA	NA	NA
275.5	Disorders of calcium/phosphorus metabolism	endocrine/metabolic	NA	NA	NA	NA	NA	NA	NA	NA	NA	NA	NA
275.51	Hypocalcemia	endocrine/metabolic	NA	NA	NA	NA	NA	NA	NA	NA	NA	NA	NA
275.53	Disorders of phosphorus metabolism	endocrine/metabolic	NA	NA	NA	NA	NA	NA	NA	NA	NA	NA	NA
276	Disorders of fluid, electrolyte, and acid-base balance	endocrine/metabolic	NA	NA	NA	NA	NA	NA	NA	NA	NA	NA	NA
276.4	Acid-base balance disorder	endocrine/metabolic	NA	NA	NA	NA	NA	NA	NA	NA	NA	NA	NA
276.42	Alkalosis	endocrine/metabolic	NA	NA	NA	NA	NA	NA	NA	NA	NA	NA	NA
276.8	Polydipsia	endocrine/metabolic	NA	NA	NA	NA	NA	NA	NA	NA	NA	NA	NA
277.1	Disorders of porphyrin metabolism	endocrine/metabolic	NA	NA	NA	NA	NA	NA	NA	NA	NA	NA	NA
277.2	Other disorders of purine and pyrimidine metabolism	endocrine/metabolic	NA	NA	NA	NA	NA	NA	NA	NA	NA	NA	NA
277.4	Disorders of bilirubin excretion	endocrine/metabolic	NA	NA	NA	NA	NA	NA	NA	NA	NA	NA	NA
277.5	Other disorders of lipoid metabolism	endocrine/metabolic	NA	NA	NA	NA	NA	NA	NA	NA	NA	NA	NA
277.51	Lipoprotein disorders	endocrine/metabolic	NA	NA	NA	NA	NA	NA	NA	NA	NA	NA	NA
277.6	Other deficiencies of circulating enzymes	endocrine/metabolic	NA	NA	NA	NA	NA	NA	NA	NA	NA	NA	NA
277.7	Dysmetabolic syndrome X	endocrine/metabolic	NA	NA	NA	NA	NA	NA	NA	NA	NA	NA	NA
277.8	Carnitine deficiencies	endocrine/metabolic	NA	NA	NA	NA	NA	NA	NA	NA	NA	NA	NA
278.3	Localized adiposity	endocrine/metabolic	NA	NA	NA	NA	NA	NA	NA	NA	NA	NA	NA
280	Iron deficiency anemias	hematopoietic	NA	NA	NA	NA	NA	NA	NA	NA	NA	NA	NA
281	Other deficiency anemia	hematopoietic	NA	NA	NA	NA	NA	NA	NA	NA	NA	NA	NA
281.1	Megaloblastic anemia	hematopoietic	NA	NA	NA	NA	NA	NA	NA	NA	NA	NA	NA
281.11	Pernicious anemia	hematopoietic	NA	NA	NA	NA	NA	NA	NA	NA	NA	NA	NA
281.12	Other vitamin B12 deficiency anemia	hematopoietic	NA	NA	NA	NA	NA	NA	NA	NA	NA	NA	NA
281.13	Folate-deficiency anemia	hematopoietic	NA	NA	NA	NA	NA	NA	NA	NA	NA	NA	NA
281.9	Deficiency anemias	hematopoietic	NA	NA	NA	NA	NA	NA	NA	NA	NA	NA	NA
282	Hereditary hemolytic anemias	hematopoietic	NA	NA	NA	NA	NA	NA	NA	NA	NA	NA	NA
282.5	Sickle cell anemia	hematopoietic	NA	NA	NA	NA	NA	NA	NA	NA	NA	NA	NA
282.8	Other hemoglobinopathies	hematopoietic	NA	NA	NA	NA	NA	NA	NA	NA	NA	NA	NA
282.9	Other hereditary hemolytic anemias	hematopoietic	NA	NA	NA	NA	NA	NA	NA	NA	NA	NA	NA
283	Acquired hemolytic anemias	hematopoietic	NA	NA	NA	NA	NA	NA	NA	NA	NA	NA	NA
283.1	Autoimmune hemolytic anemias	hematopoietic	NA	NA	NA	NA	NA	NA	NA	NA	NA	NA	NA
283.2	Non-autoimmune hemolytic anemias	hematopoietic	NA	NA	NA	NA	NA	NA	NA	NA	NA	NA	NA
283.21	Hemolytic-uremic syndrome	hematopoietic	NA	NA	NA	NA	NA	NA	NA	NA	NA	NA	NA
284	Aplastic anemia	hematopoietic	NA	NA	NA	NA	NA	NA	NA	NA	NA	NA	NA
284.2	Constitutional aplastic anemia	hematopoietic	NA	NA	NA	NA	NA	NA	NA	NA	NA	NA	NA
285.2	Anemia of chronic disease	hematopoietic	NA	NA	NA	NA	NA	NA	NA	NA	NA	NA	NA
285.22	Anemia in neoplastic disease	hematopoietic	NA	NA	NA	NA	NA	NA	NA	NA	NA	NA	NA
285.3	Sideroblastic anemia	hematopoietic	NA	NA	NA	NA	NA	NA	NA	NA	NA	NA	NA
285.8	Hemoglobinuria	hematopoietic	NA	NA	NA	NA	NA	NA	NA	NA	NA	NA	NA
286	Coagulation defects	hematopoietic	NA	NA	NA	NA	NA	NA	NA	NA	NA	NA	NA
286.1	Congenital coagulation defects	hematopoietic	NA	NA	NA	NA	NA	NA	NA	NA	NA	NA	NA
286.11	Von willebrand's disease	hematopoietic	NA	NA	NA	NA	NA	NA	NA	NA	NA	NA	NA
286.12	Congenital deficiency of other clotting factors (including factor VII)	hematopoietic	NA	NA	NA	NA	NA	NA	NA	NA	NA	NA	NA
286.13	Congenital factor VIII disorder	hematopoietic	NA	NA	NA	NA	NA	NA	NA	NA	NA	NA	NA
286.3	Coagulation defects complicating pregnancy or postpartum	hematopoietic	NA	NA	NA	NA	NA	NA	NA	NA	NA	NA	NA
286.4	Acquired coagulation factor deficiency	hematopoietic	NA	NA	NA	NA	NA	NA	NA	NA	NA	NA	NA
286.5	Hemorrhagic disorder due to intrinsic circulating anticoagulants	hematopoietic	NA	NA	NA	NA	NA	NA	NA	NA	NA	NA	NA
286.6	Defibrination syndrome	hematopoietic	NA	NA	NA	NA	NA	NA	NA	NA	NA	NA	NA
286.8	Hypercoagulable state	hematopoietic	NA	NA	NA	NA	NA	NA	NA	NA	NA	NA	NA
287	Purpura and other hemorrhagic conditions	hematopoietic	NA	NA	NA	NA	NA	NA	NA	NA	NA	NA	NA
287.1	Spontaneous ecchymoses	hematopoietic	NA	NA	NA	NA	NA	NA	NA	NA	NA	NA	NA
287.2	Allergic purpura	hematopoietic	NA	NA	NA	NA	NA	NA	NA	NA	NA	NA	NA
287.31	Primary thrombocytopenia	hematopoietic	NA	NA	NA	NA	NA	NA	NA	NA	NA	NA	NA
287.32	Secondary thrombocytopenia	hematopoietic	NA	NA	NA	NA	NA	NA	NA	NA	NA	NA	NA
287.4	Qualitative platelet defects	hematopoietic	NA	NA	NA	NA	NA	NA	NA	NA	NA	NA	NA
288	Diseases of white blood cells	hematopoietic	NA	NA	NA	NA	NA	NA	NA	NA	NA	NA	NA
288.3	Eosinophilia	hematopoietic	NA	NA	NA	NA	NA	NA	NA	NA	NA	NA	NA
289.1	Myelofibrosis	hematopoietic	NA	NA	NA	NA	NA	NA	NA	NA	NA	NA	NA
289.3	Personal history of diseases of blood and blood-forming organs	hematopoietic	NA	NA	NA	NA	NA	NA	NA	NA	NA	NA	NA
289.5	Diseases of spleen	hematopoietic	NA	NA	NA	NA	NA	NA	NA	NA	NA	NA	NA
289.8	Polycythemia, secondary	hematopoietic	NA	NA	NA	NA	NA	NA	NA	NA	NA	NA	NA
289.9	Abnormality of red blood cells	hematopoietic	NA	NA	NA	NA	NA	NA	NA	NA	NA	NA	NA
290	Delirium dementia and amnestic and other cognitive disorders	mental disorders	NA	NA	NA	NA	NA	NA	NA	NA	NA	NA	NA
290.11	Alzheimer's disease	mental disorders	NA	NA	NA	NA	NA	NA	NA	NA	NA	NA	NA
290.12	Dementia with cerebral degenerations	mental disorders	NA	NA	NA	NA	NA	NA	NA	NA	NA	NA	NA
290.13	Senile dementia	mental disorders	NA	NA	NA	NA	NA	NA	NA	NA	NA	NA	NA
290.16	Vascular dementia	mental disorders	NA	NA	NA	NA	NA	NA	NA	NA	NA	NA	NA
291	Other specified nonpsychotic and/or transient mental disorders	mental disorders	NA	NA	NA	NA	NA	NA	NA	NA	NA	NA	NA
291.1	Transient mental disorders due to conditions classified elsewhere	mental disorders	NA	NA	NA	NA	NA	NA	NA	NA	NA	NA	NA
292.12	Symbolic dysfunction	mental disorders	NA	NA	NA	NA	NA	NA	NA	NA	NA	NA	NA
292.6	Hallucinations	mental disorders	NA	NA	NA	NA	NA	NA	NA	NA	NA	NA	NA
293	Symptoms involving head and neck	mental disorders	NA	NA	NA	NA	NA	NA	NA	NA	NA	NA	NA
295	Schizophrenia and other psychotic disorders	mental disorders	NA	NA	NA	NA	NA	NA	NA	NA	NA	NA	NA
295.2	Paranoid disorders	mental disorders	NA	NA	NA	NA	NA	NA	NA	NA	NA	NA	NA
297.2	Suicide or self-inflicted injury	mental disorders	NA	NA	NA	NA	NA	NA	NA	NA	NA	NA	NA
300.13	Phobia	mental disorders	NA	NA	NA	NA	NA	NA	NA	NA	NA	NA	NA
300.2	Generalized anxiety & phobic disorders	mental disorders	NA	NA	NA	NA	NA	NA	NA	NA	NA	NA	NA
300.8	Acute reaction to stress	mental disorders	NA	NA	NA	NA	NA	NA	NA	NA	NA	NA	NA
301	Personality disorders	mental disorders	NA	NA	NA	NA	NA	NA	NA	NA	NA	NA	NA
301.1	Schizoid personality disorder	mental disorders	NA	NA	NA	NA	NA	NA	NA	NA	NA	NA	NA
302	Sexual and gender identity disorders	mental disorders	NA	NA	NA	NA	NA	NA	NA	NA	NA	NA	NA
302.1	Decreased libido	mental disorders	NA	NA	NA	NA	NA	NA	NA	NA	NA	NA	NA
303	Psychogenic and somatoform disorders	mental disorders	NA	NA	NA	NA	NA	NA	NA	NA	NA	NA	NA
303.1	Dissociative disorder	mental disorders	NA	NA	NA	NA	NA	NA	NA	NA	NA	NA	NA
303.3	Psychogenic disorder	mental disorders	NA	NA	NA	NA	NA	NA	NA	NA	NA	NA	NA
303.31	Gastrointestinal malfunction arising from mental factors	mental disorders	NA	NA	NA	NA	NA	NA	NA	NA	NA	NA	NA
305.21	Anorexia nervosa	mental disorders	NA	NA	NA	NA	NA	NA	NA	NA	NA	NA	NA
306.1	Mental disorders durring/after pregnancy	mental disorders	NA	NA	NA	NA	NA	NA	NA	NA	NA	NA	NA
306.9	Tension headache	mental disorders	NA	NA	NA	NA	NA	NA	NA	NA	NA	NA	NA
312	Conduct disorders	mental disorders	NA	NA	NA	NA	NA	NA	NA	NA	NA	NA	NA
312.3	Impulse control disorder	mental disorders	NA	NA	NA	NA	NA	NA	NA	NA	NA	NA	NA
313	Pervasive developmental disorders	mental disorders	NA	NA	NA	NA	NA	NA	NA	NA	NA	NA	NA
313.2	Tics and stuttering	mental disorders	NA	NA	NA	NA	NA	NA	NA	NA	NA	NA	NA
313.3	Autism	mental disorders	NA	NA	NA	NA	NA	NA	NA	NA	NA	NA	NA
315.1	Learning disorder	mental disorders	NA	NA	NA	NA	NA	NA	NA	NA	NA	NA	NA
315.2	Speech and language disorder	mental disorders	NA	NA	NA	NA	NA	NA	NA	NA	NA	NA	NA
315.3	Mental retardation	mental disorders	NA	NA	NA	NA	NA	NA	NA	NA	NA	NA	NA
316.1	Polyneuropathy due to drugs	mental disorders	NA	NA	NA	NA	NA	NA	NA	NA	NA	NA	NA
317.11	Alcoholic liver damage	mental disorders	NA	NA	NA	NA	NA	NA	NA	NA	NA	NA	NA
320	Meningitis	neurological	NA	NA	NA	NA	NA	NA	NA	NA	NA	NA	NA
323	Encephalitis	neurological	NA	NA	NA	NA	NA	NA	NA	NA	NA	NA	NA
323.2	Acute (transverse) myelitis	neurological	NA	NA	NA	NA	NA	NA	NA	NA	NA	NA	NA
323.8	Encephalitis, non-infectious	neurological	NA	NA	NA	NA	NA	NA	NA	NA	NA	NA	NA
324	Other CNS infection and poliomyelitis	neurological	NA	NA	NA	NA	NA	NA	NA	NA	NA	NA	NA
324.1	Jakob-Creutzfeldt disease	neurological	NA	NA	NA	NA	NA	NA	NA	NA	NA	NA	NA
325	Phlebitis and thrombophlebitis of intracranial venous sinuses	neurological	NA	NA	NA	NA	NA	NA	NA	NA	NA	NA	NA
327.31	Central/nonobstroctive sleep apnea	neurological	NA	NA	NA	NA	NA	NA	NA	NA	NA	NA	NA
327.5	Parasomnia	neurological	NA	NA	NA	NA	NA	NA	NA	NA	NA	NA	NA
327.6	Circadian rhythm sleep disorder	neurological	NA	NA	NA	NA	NA	NA	NA	NA	NA	NA	NA
327.7	Sleep related movement disorders	neurological	NA	NA	NA	NA	NA	NA	NA	NA	NA	NA	NA
327.72	Sleep related leg cramps	neurological	NA	NA	NA	NA	NA	NA	NA	NA	NA	NA	NA
331	Other cerebral degenerations	neurological	NA	NA	NA	NA	NA	NA	NA	NA	NA	NA	NA
331.1	Hydrocephalus	neurological	NA	NA	NA	NA	NA	NA	NA	NA	NA	NA	NA
331.9	Cerebral degeneration, unspecified	neurological	NA	NA	NA	NA	NA	NA	NA	NA	NA	NA	NA
333	Extrapyramidal disease and abnormal movement disorders	neurological	NA	NA	NA	NA	NA	NA	NA	NA	NA	NA	NA
333.2	Myoclonus	neurological	NA	NA	NA	NA	NA	NA	NA	NA	NA	NA	NA
333.3	Tics and choreas	neurological	NA	NA	NA	NA	NA	NA	NA	NA	NA	NA	NA
333.8	Other degenerative diseases of the basal ganglia	neurological	NA	NA	NA	NA	NA	NA	NA	NA	NA	NA	NA
334.1	Spinocerebellar disease	neurological	NA	NA	NA	NA	NA	NA	NA	NA	NA	NA	NA
334.2	Anterior horn cell disease	neurological	NA	NA	NA	NA	NA	NA	NA	NA	NA	NA	NA
334.21	Amyotrophic Lateral Sclerosis	neurological	NA	NA	NA	NA	NA	NA	NA	NA	NA	NA	NA
337	Disorders of the autonomic nervous system	neurological	NA	NA	NA	NA	NA	NA	NA	NA	NA	NA	NA
337.1	Peripheral autonomic neuropathy	neurological	NA	NA	NA	NA	NA	NA	NA	NA	NA	NA	NA
338	Pain	neurological	NA	NA	NA	NA	NA	NA	NA	NA	NA	NA	NA
341	Other demyelinating diseases of central nervous system	neurological	NA	NA	NA	NA	NA	NA	NA	NA	NA	NA	NA
343	Infantile cerebral palsy	neurological	NA	NA	NA	NA	NA	NA	NA	NA	NA	NA	NA
344	Other paralytic syndromes	neurological	NA	NA	NA	NA	NA	NA	NA	NA	NA	NA	NA
346	Abnormal findings on study of brain and/or nervous system	neurological	NA	NA	NA	NA	NA	NA	NA	NA	NA	NA	NA
346.2	Nonspecific abnormal results of function study of brain and central nervous system	neurological	NA	NA	NA	NA	NA	NA	NA	NA	NA	NA	NA
346.3	Nonspecific abnormal findings in cerebrospinal fluid	neurological	NA	NA	NA	NA	NA	NA	NA	NA	NA	NA	NA
347	Cataplexy and narcolepsy	neurological	NA	NA	NA	NA	NA	NA	NA	NA	NA	NA	NA
348	Other conditions of brain	neurological	NA	NA	NA	NA	NA	NA	NA	NA	NA	NA	NA
348.4	Cerebral cysts	neurological	NA	NA	NA	NA	NA	NA	NA	NA	NA	NA	NA
348.7	Coma	neurological	NA	NA	NA	NA	NA	NA	NA	NA	NA	NA	NA
350	Abnormal movement	neurological	NA	NA	NA	NA	NA	NA	NA	NA	NA	NA	NA
350.5	Abnormal reflex	neurological	NA	NA	NA	NA	NA	NA	NA	NA	NA	NA	NA
350.6	Disturbances of sensation of smell and taste	neurological	NA	NA	NA	NA	NA	NA	NA	NA	NA	NA	NA
352	Disorders of other cranial nerves	neurological	NA	NA	NA	NA	NA	NA	NA	NA	NA	NA	NA
352.1	Trigeminal nerve disorders [CN5]	neurological	NA	NA	NA	NA	NA	NA	NA	NA	NA	NA	NA
352.2	Facial nerve disorders [CN7]	neurological	NA	NA	NA	NA	NA	NA	NA	NA	NA	NA	NA
353	Nerve root and plexus disorders	neurological	NA	NA	NA	NA	NA	NA	NA	NA	NA	NA	NA
353.1	Nerve plexus lesions	neurological	NA	NA	NA	NA	NA	NA	NA	NA	NA	NA	NA
353.2	Nerve root lesions	neurological	NA	NA	NA	NA	NA	NA	NA	NA	NA	NA	NA
355	Complex regional/central pain syndrome	neurological	NA	NA	NA	NA	NA	NA	NA	NA	NA	NA	NA
358	Myoneural disorders	neurological	NA	NA	NA	NA	NA	NA	NA	NA	NA	NA	NA
358.1	Myasthenia gravis	neurological	NA	NA	NA	NA	NA	NA	NA	NA	NA	NA	NA
359	Muscular dystrophies and other myopathies	neurological	NA	NA	NA	NA	NA	NA	NA	NA	NA	NA	NA
359.1	Muscular dystrophies	neurological	NA	NA	NA	NA	NA	NA	NA	NA	NA	NA	NA
360	Disorders of the globe	sense organs	NA	NA	NA	NA	NA	NA	NA	NA	NA	NA	NA
360.2	Progressive myopia	sense organs	NA	NA	NA	NA	NA	NA	NA	NA	NA	NA	NA
360.3	Hypotony of eye	sense organs	NA	NA	NA	NA	NA	NA	NA	NA	NA	NA	NA
361	Retinal detachments and defects	sense organs	NA	NA	NA	NA	NA	NA	NA	NA	NA	NA	NA
361.1	Retinal detachment with retinal defect	sense organs	NA	NA	NA	NA	NA	NA	NA	NA	NA	NA	NA
361.2	Retinoschisis and retinal cysts	sense organs	NA	NA	NA	NA	NA	NA	NA	NA	NA	NA	NA
362	Other retinal disorders	sense organs	NA	NA	NA	NA	NA	NA	NA	NA	NA	NA	NA
362.1	Retinopathy of prematurity	sense organs	NA	NA	NA	NA	NA	NA	NA	NA	NA	NA	NA
362.2	Degeneration of macula and posterior pole of retina	sense organs	NA	NA	NA	NA	NA	NA	NA	NA	NA	NA	NA
362.21	Macular degeneration, dry	sense organs	NA	NA	NA	NA	NA	NA	NA	NA	NA	NA	NA
362.22	Macular degeneration, wet	sense organs	NA	NA	NA	NA	NA	NA	NA	NA	NA	NA	NA
362.23	Cystoid macular degeneration of retina	sense organs	NA	NA	NA	NA	NA	NA	NA	NA	NA	NA	NA
362.27	Drusen (degenerative) of retina	sense organs	NA	NA	NA	NA	NA	NA	NA	NA	NA	NA	NA
362.29	Macular degeneration (senile) of retina NOS	sense organs	NA	NA	NA	NA	NA	NA	NA	NA	NA	NA	NA
362.3	Other nondiabetic retinopathy	sense organs	NA	NA	NA	NA	NA	NA	NA	NA	NA	NA	NA
362.31	Separation of retinal layers	sense organs	NA	NA	NA	NA	NA	NA	NA	NA	NA	NA	NA
362.4	Retinal vascular changes and abnomalities	sense organs	NA	NA	NA	NA	NA	NA	NA	NA	NA	NA	NA
362.5	Toxic maculopathy of retina	sense organs	NA	NA	NA	NA	NA	NA	NA	NA	NA	NA	NA
362.6	Peripheral retinal degenerations	sense organs	NA	NA	NA	NA	NA	NA	NA	NA	NA	NA	NA
362.7	Hereditary retinal dystrophies	sense organs	NA	NA	NA	NA	NA	NA	NA	NA	NA	NA	NA
362.8	Retinal hemorrhage/ischemia	sense organs	NA	NA	NA	NA	NA	NA	NA	NA	NA	NA	NA
362.9	Retinal edema	sense organs	NA	NA	NA	NA	NA	NA	NA	NA	NA	NA	NA
363	Chorioretinal inflammations, scars, and other disorders of choroid	sense organs	NA	NA	NA	NA	NA	NA	NA	NA	NA	NA	NA
363.3	Chorioretinal scars	sense organs	NA	NA	NA	NA	NA	NA	NA	NA	NA	NA	NA
363.4	Choroidal degenerations	sense organs	NA	NA	NA	NA	NA	NA	NA	NA	NA	NA	NA
364	Corneal opacity and other disorders of cornea	sense organs	NA	NA	NA	NA	NA	NA	NA	NA	NA	NA	NA
364.1	Corneal opacity	sense organs	NA	NA	NA	NA	NA	NA	NA	NA	NA	NA	NA
364.2	Corneal edema	sense organs	NA	NA	NA	NA	NA	NA	NA	NA	NA	NA	NA
364.4	Corneal degenerations	sense organs	NA	NA	NA	NA	NA	NA	NA	NA	NA	NA	NA
364.41	Keratoconus	sense organs	NA	NA	NA	NA	NA	NA	NA	NA	NA	NA	NA
364.5	Corneal dystrophy	sense organs	NA	NA	NA	NA	NA	NA	NA	NA	NA	NA	NA
364.51	Fuchs' dystrophy	sense organs	NA	NA	NA	NA	NA	NA	NA	NA	NA	NA	NA
364.9	Cornea replaced by transplant	sense organs	NA	NA	NA	NA	NA	NA	NA	NA	NA	NA	NA
365.1	Open-angle glaucoma	sense organs	NA	NA	NA	NA	NA	NA	NA	NA	NA	NA	NA
365.11	Primary open angle glaucoma	sense organs	NA	NA	NA	NA	NA	NA	NA	NA	NA	NA	NA
365.2	Primary angle-closure glaucoma	sense organs	NA	NA	NA	NA	NA	NA	NA	NA	NA	NA	NA
365.5	Pseudoexfoliation glaucoma	sense organs	NA	NA	NA	NA	NA	NA	NA	NA	NA	NA	NA
366.1	Nonsenile Cataract	sense organs	NA	NA	NA	NA	NA	NA	NA	NA	NA	NA	NA
366.3	Traumatic cataract	sense organs	NA	NA	NA	NA	NA	NA	NA	NA	NA	NA	NA
367	Disorders of refraction and accommodation; blindness and low vision	sense organs	NA	NA	NA	NA	NA	NA	NA	NA	NA	NA	NA
367.8	Hypermetropia	sense organs	NA	NA	NA	NA	NA	NA	NA	NA	NA	NA	NA
368.1	Amblyopia	sense organs	NA	NA	NA	NA	NA	NA	NA	NA	NA	NA	NA
368.3	Anisometropia	sense organs	NA	NA	NA	NA	NA	NA	NA	NA	NA	NA	NA
368.5	Color vision deficiencies	sense organs	NA	NA	NA	NA	NA	NA	NA	NA	NA	NA	NA
368.7	Disorders of accommodation	sense organs	NA	NA	NA	NA	NA	NA	NA	NA	NA	NA	NA
368.9	Subjective visual disturbances	sense organs	NA	NA	NA	NA	NA	NA	NA	NA	NA	NA	NA
368.91	Psychophysical visual disturbances	sense organs	NA	NA	NA	NA	NA	NA	NA	NA	NA	NA	NA
369	Infection of the eye	sense organs	NA	NA	NA	NA	NA	NA	NA	NA	NA	NA	NA
369.2	Eye infection, viral	sense organs	NA	NA	NA	NA	NA	NA	NA	NA	NA	NA	NA
370	Keratitis	sense organs	NA	NA	NA	NA	NA	NA	NA	NA	NA	NA	NA
370.1	Corneal ulcer	sense organs	NA	NA	NA	NA	NA	NA	NA	NA	NA	NA	NA
370.2	Superficial keratitis	sense organs	NA	NA	NA	NA	NA	NA	NA	NA	NA	NA	NA
370.3	Keratoconjunctivitis	sense organs	NA	NA	NA	NA	NA	NA	NA	NA	NA	NA	NA
370.31	Keratoconjunctivitis sicca	sense organs	NA	NA	NA	NA	NA	NA	NA	NA	NA	NA	NA
371	Inflammation of the eye	sense organs	NA	NA	NA	NA	NA	NA	NA	NA	NA	NA	NA
371.1	Uveitis, noninfectious or NOS	sense organs	NA	NA	NA	NA	NA	NA	NA	NA	NA	NA	NA
371.2	Conjunctivitis, noninfectious	sense organs	NA	NA	NA	NA	NA	NA	NA	NA	NA	NA	NA
371.21	Allergic conjunctivitis	sense organs	NA	NA	NA	NA	NA	NA	NA	NA	NA	NA	NA
371.33	Noninfectious dermatoses of eyelid	sense organs	NA	NA	NA	NA	NA	NA	NA	NA	NA	NA	NA
371.9	Chronic inflammatory disorders of orbit	sense organs	NA	NA	NA	NA	NA	NA	NA	NA	NA	NA	NA
372	Disorders of conjunctiva	sense organs	NA	NA	NA	NA	NA	NA	NA	NA	NA	NA	NA
374	Other disorders of eyelids	sense organs	NA	NA	NA	NA	NA	NA	NA	NA	NA	NA	NA
374.1	Ectropion or entropion	sense organs	NA	NA	NA	NA	NA	NA	NA	NA	NA	NA	NA
374.2	Lagophthalmos	sense organs	NA	NA	NA	NA	NA	NA	NA	NA	NA	NA	NA
374.3	Ptosis of eyelid	sense organs	NA	NA	NA	NA	NA	NA	NA	NA	NA	NA	NA
374.6	Dermatochalasis	sense organs	NA	NA	NA	NA	NA	NA	NA	NA	NA	NA	NA
375	Disorders of lacrimal system	sense organs	NA	NA	NA	NA	NA	NA	NA	NA	NA	NA	NA
375.2	Epiphora	sense organs	NA	NA	NA	NA	NA	NA	NA	NA	NA	NA	NA
376	Disorders of the orbit	sense organs	NA	NA	NA	NA	NA	NA	NA	NA	NA	NA	NA
377	Disorders of optic nerve and visual pathways	sense organs	NA	NA	NA	NA	NA	NA	NA	NA	NA	NA	NA
377.1	Optic atrophy	sense organs	NA	NA	NA	NA	NA	NA	NA	NA	NA	NA	NA
377.3	Optic neuritis/neuropathy	sense organs	NA	NA	NA	NA	NA	NA	NA	NA	NA	NA	NA
378	Strabismus and other disorders of binocular eye movements	sense organs	NA	NA	NA	NA	NA	NA	NA	NA	NA	NA	NA
378.1	Strabismus (not specified as paralytic)	sense organs	NA	NA	NA	NA	NA	NA	NA	NA	NA	NA	NA
378.2	Nystagmus and other irregular eye movements	sense organs	NA	NA	NA	NA	NA	NA	NA	NA	NA	NA	NA
378.5	Paralytic strabismus	sense organs	NA	NA	NA	NA	NA	NA	NA	NA	NA	NA	NA
379	Other disorders of eye	sense organs	NA	NA	NA	NA	NA	NA	NA	NA	NA	NA	NA
379.1	Scleritis and episcleritis	sense organs	NA	NA	NA	NA	NA	NA	NA	NA	NA	NA	NA
379.3	Aphakia and other disorders of lens	sense organs	NA	NA	NA	NA	NA	NA	NA	NA	NA	NA	NA
379.4	Anomalies of pupillary function	sense organs	NA	NA	NA	NA	NA	NA	NA	NA	NA	NA	NA
379.5	Disorders of iris and ciliary body	sense organs	NA	NA	NA	NA	NA	NA	NA	NA	NA	NA	NA
379.51	Pigmentary iris degeneration	sense organs	NA	NA	NA	NA	NA	NA	NA	NA	NA	NA	NA
380	Disorders of external ear	sense organs	NA	NA	NA	NA	NA	NA	NA	NA	NA	NA	NA
381	Otitis media and Eustachian tube disorders	sense organs	NA	NA	NA	NA	NA	NA	NA	NA	NA	NA	NA
381.3	Mastoiditis & related conditions	sense organs	NA	NA	NA	NA	NA	NA	NA	NA	NA	NA	NA
381.9	Otorrhea	sense organs	NA	NA	NA	NA	NA	NA	NA	NA	NA	NA	NA
383	Otosclerosis	sense organs	NA	NA	NA	NA	NA	NA	NA	NA	NA	NA	NA
384	Other disorders of tympanic membrane	sense organs	NA	NA	NA	NA	NA	NA	NA	NA	NA	NA	NA
384.1	Myringitis	sense organs	NA	NA	NA	NA	NA	NA	NA	NA	NA	NA	NA
384.4	Perforation of tympanic membrane	sense organs	NA	NA	NA	NA	NA	NA	NA	NA	NA	NA	NA
385	Other disorders of middle ear and mastoid	sense organs	NA	NA	NA	NA	NA	NA	NA	NA	NA	NA	NA
385.3	Cholesteatoma	sense organs	NA	NA	NA	NA	NA	NA	NA	NA	NA	NA	NA
385.5	Tympanosclerosis and middle ear disease related to otitis media	sense organs	NA	NA	NA	NA	NA	NA	NA	NA	NA	NA	NA
386	Vertiginous syndromes and other disorders of vestibular system	sense organs	NA	NA	NA	NA	NA	NA	NA	NA	NA	NA	NA
386.1	Meniere's disease	sense organs	NA	NA	NA	NA	NA	NA	NA	NA	NA	NA	NA
386.21	Central origin vertigo	sense organs	NA	NA	NA	NA	NA	NA	NA	NA	NA	NA	NA
386.3	Labyrinthitis	sense organs	NA	NA	NA	NA	NA	NA	NA	NA	NA	NA	NA
388	Other disorders of ear	sense organs	NA	NA	NA	NA	NA	NA	NA	NA	NA	NA	NA
389.3	Degenerative and vascular disorders of ear	sense organs	NA	NA	NA	NA	NA	NA	NA	NA	NA	NA	NA
389.5	Disorders of acoustic nerve	sense organs	NA	NA	NA	NA	NA	NA	NA	NA	NA	NA	NA
394	Rheumatic disease of the heart valves	circulatory system	NA	NA	NA	NA	NA	NA	NA	NA	NA	NA	NA
394.1	Mitral valve stenosis and aortic valve stenosis	circulatory system	NA	NA	NA	NA	NA	NA	NA	NA	NA	NA	NA
394.3	Aortic valve disease	circulatory system	NA	NA	NA	NA	NA	NA	NA	NA	NA	NA	NA
394.4	Acute rheumatic heart disease	circulatory system	NA	NA	NA	NA	NA	NA	NA	NA	NA	NA	NA
395	Heart valve disorders	circulatory system	NA	NA	NA	NA	NA	NA	NA	NA	NA	NA	NA
395.4	Nonrheumatic pulmonary valve disorders	circulatory system	NA	NA	NA	NA	NA	NA	NA	NA	NA	NA	NA
401	Hypertension	circulatory system	NA	NA	NA	NA	NA	NA	NA	NA	NA	NA	NA
411	Ischemic Heart Disease	circulatory system	NA	NA	NA	NA	NA	NA	NA	NA	NA	NA	NA
411.41	Aneurysm and dissection of heart	circulatory system	NA	NA	NA	NA	NA	NA	NA	NA	NA	NA	NA
411.9	Other acute and subacute forms of ischemic heart disease	circulatory system	NA	NA	NA	NA	NA	NA	NA	NA	NA	NA	NA
414.2	ASCVD	circulatory system	NA	NA	NA	NA	NA	NA	NA	NA	NA	NA	NA
415.1	Acute pulmonary heart disease	circulatory system	NA	NA	NA	NA	NA	NA	NA	NA	NA	NA	NA
420	Carditis	circulatory system	NA	NA	NA	NA	NA	NA	NA	NA	NA	NA	NA
420.1	Myocarditis	circulatory system	NA	NA	NA	NA	NA	NA	NA	NA	NA	NA	NA
420.21	Acute pericarditis	circulatory system	NA	NA	NA	NA	NA	NA	NA	NA	NA	NA	NA
420.22	Chronic pericarditis	circulatory system	NA	NA	NA	NA	NA	NA	NA	NA	NA	NA	NA
425	Cardiomyopathy	circulatory system	NA	NA	NA	NA	NA	NA	NA	NA	NA	NA	NA
425.11	Hypertrophic obstructive cardiomyopathy	circulatory system	NA	NA	NA	NA	NA	NA	NA	NA	NA	NA	NA
425.12	Other hypertrophic cardiomyopathy	circulatory system	NA	NA	NA	NA	NA	NA	NA	NA	NA	NA	NA
425.8	Other cardiomyopathy	circulatory system	NA	NA	NA	NA	NA	NA	NA	NA	NA	NA	NA
426.2	Atrioventricular [AV] block	circulatory system	NA	NA	NA	NA	NA	NA	NA	NA	NA	NA	NA
426.22	Mobitz II AV block	circulatory system	NA	NA	NA	NA	NA	NA	NA	NA	NA	NA	NA
426.23	Second degree AV block	circulatory system	NA	NA	NA	NA	NA	NA	NA	NA	NA	NA	NA
426.25	Other heart block	circulatory system	NA	NA	NA	NA	NA	NA	NA	NA	NA	NA	NA
426.3	Bundle branch block	circulatory system	NA	NA	NA	NA	NA	NA	NA	NA	NA	NA	NA
426.4	Anomalous atrioventricular excitation	circulatory system	NA	NA	NA	NA	NA	NA	NA	NA	NA	NA	NA
426.8	Other cardiac conduction disorders	circulatory system	NA	NA	NA	NA	NA	NA	NA	NA	NA	NA	NA
427	Cardiac dysrhythmias	circulatory system	NA	NA	NA	NA	NA	NA	NA	NA	NA	NA	NA
427.1	Paroxysmal tachycardia, unspecified	circulatory system	NA	NA	NA	NA	NA	NA	NA	NA	NA	NA	NA
427.2	Atrial fibrillation and flutter	circulatory system	NA	NA	NA	NA	NA	NA	NA	NA	NA	NA	NA
427.4	Cardiac arrest and ventricular fibrillation	circulatory system	NA	NA	NA	NA	NA	NA	NA	NA	NA	NA	NA
427.41	Ventricular fibrillation and flutter	circulatory system	NA	NA	NA	NA	NA	NA	NA	NA	NA	NA	NA
427.42	Cardiac arrest	circulatory system	NA	NA	NA	NA	NA	NA	NA	NA	NA	NA	NA
427.61	Supraventricular premature beats	circulatory system	NA	NA	NA	NA	NA	NA	NA	NA	NA	NA	NA
428	Congestive heart failure; nonhypertensive	circulatory system	NA	NA	NA	NA	NA	NA	NA	NA	NA	NA	NA
429	Ill-defined descriptions and complications of heart disease	circulatory system	NA	NA	NA	NA	NA	NA	NA	NA	NA	NA	NA
429.9	Cardiac complications, not elsewhere classified	circulatory system	NA	NA	NA	NA	NA	NA	NA	NA	NA	NA	NA
430	Intracranial hemorrhage	circulatory system	NA	NA	NA	NA	NA	NA	NA	NA	NA	NA	NA
430.3	Subdural hemorrhage	circulatory system	NA	NA	NA	NA	NA	NA	NA	NA	NA	NA	NA
433.12	Cerebral atherosclerosis	circulatory system	NA	NA	NA	NA	NA	NA	NA	NA	NA	NA	NA
433.3	Cerebral ischemia	circulatory system	NA	NA	NA	NA	NA	NA	NA	NA	NA	NA	NA
433.32	Moyamoya disease	circulatory system	NA	NA	NA	NA	NA	NA	NA	NA	NA	NA	NA
433.6	Acute, but ill-defined cerebrovascular disease	circulatory system	NA	NA	NA	NA	NA	NA	NA	NA	NA	NA	NA
440.1	Atherosclerosis of renal artery	circulatory system	NA	NA	NA	NA	NA	NA	NA	NA	NA	NA	NA
440.21	Atherosclerosis of native arteries of the extremities with ulceration or gangrene	circulatory system	NA	NA	NA	NA	NA	NA	NA	NA	NA	NA	NA
441	Vascular insufficiency of intestine	circulatory system	NA	NA	NA	NA	NA	NA	NA	NA	NA	NA	NA
441.1	Acute vascular insufficiency of intestine	circulatory system	NA	NA	NA	NA	NA	NA	NA	NA	NA	NA	NA
441.2	Chronic vascular insufficiency of intestine	circulatory system	NA	NA	NA	NA	NA	NA	NA	NA	NA	NA	NA
442	Other aneurysm	circulatory system	NA	NA	NA	NA	NA	NA	NA	NA	NA	NA	NA
442.2	Aneurysm of iliac artery	circulatory system	NA	NA	NA	NA	NA	NA	NA	NA	NA	NA	NA
442.3	Aneurysm of artery of lower extremity	circulatory system	NA	NA	NA	NA	NA	NA	NA	NA	NA	NA	NA
442.4	Arterial dissection	circulatory system	NA	NA	NA	NA	NA	NA	NA	NA	NA	NA	NA
442.8	Aneurysm of other specified artery	circulatory system	NA	NA	NA	NA	NA	NA	NA	NA	NA	NA	NA
443	Peripheral vascular disease	circulatory system	NA	NA	NA	NA	NA	NA	NA	NA	NA	NA	NA
443.7	Peripheral angiopathy in diseases classified elsewhere	circulatory system	NA	NA	NA	NA	NA	NA	NA	NA	NA	NA	NA
443.8	Other specified peripheral vascular diseases	circulatory system	NA	NA	NA	NA	NA	NA	NA	NA	NA	NA	NA
444	Arterial embolism and thrombosis	circulatory system	NA	NA	NA	NA	NA	NA	NA	NA	NA	NA	NA
444.1	Arterial embolism and thrombosis of lower extremity artery	circulatory system	NA	NA	NA	NA	NA	NA	NA	NA	NA	NA	NA
444.2	Embolism and thrombosis of abdominal aorta	circulatory system	NA	NA	NA	NA	NA	NA	NA	NA	NA	NA	NA
444.5	Atheroembolism	circulatory system	NA	NA	NA	NA	NA	NA	NA	NA	NA	NA	NA
446	Polyarteritis nodosa and allied conditions	circulatory system	NA	NA	NA	NA	NA	NA	NA	NA	NA	NA	NA
446.1	Thromboangiitis obliterans	circulatory system	NA	NA	NA	NA	NA	NA	NA	NA	NA	NA	NA
446.2	Acute febrile mucocutaneous lymph node syndrome (Kawasaki disease)	circulatory system	NA	NA	NA	NA	NA	NA	NA	NA	NA	NA	NA
446.3	Hypersensitivity angiitis	circulatory system	NA	NA	NA	NA	NA	NA	NA	NA	NA	NA	NA
446.4	Wegener's granulomatosis	circulatory system	NA	NA	NA	NA	NA	NA	NA	NA	NA	NA	NA
446.5	Giant cell arteritis	circulatory system	NA	NA	NA	NA	NA	NA	NA	NA	NA	NA	NA
446.6	Polyarteritis nodosa	circulatory system	NA	NA	NA	NA	NA	NA	NA	NA	NA	NA	NA
446.7	Takayasu's disease	circulatory system	NA	NA	NA	NA	NA	NA	NA	NA	NA	NA	NA
446.8	Thrombotic microangiopathy	circulatory system	NA	NA	NA	NA	NA	NA	NA	NA	NA	NA	NA
447.1	Stricture of artery	circulatory system	NA	NA	NA	NA	NA	NA	NA	NA	NA	NA	NA
448	Disease of capillaries	circulatory system	NA	NA	NA	NA	NA	NA	NA	NA	NA	NA	NA
452.1	Iatrogenic pulmonary embolism and infarction	circulatory system	NA	NA	NA	NA	NA	NA	NA	NA	NA	NA	NA
452.8	Postphlebitic syndrome	circulatory system	NA	NA	NA	NA	NA	NA	NA	NA	NA	NA	NA
453	Chronic venous hypertension	circulatory system	NA	NA	NA	NA	NA	NA	NA	NA	NA	NA	NA
454	Varicose veins	circulatory system	NA	NA	NA	NA	NA	NA	NA	NA	NA	NA	NA
457	Encounter for long-term (current) use of anticoagulants, antithrombotics, aspirin	circulatory system	NA	NA	NA	NA	NA	NA	NA	NA	NA	NA	NA
458	Hypotension	circulatory system	NA	NA	NA	NA	NA	NA	NA	NA	NA	NA	NA
459	Other disorders of circulatory system	circulatory system	NA	NA	NA	NA	NA	NA	NA	NA	NA	NA	NA
459.1	Hemorrhage NOS	circulatory system	NA	NA	NA	NA	NA	NA	NA	NA	NA	NA	NA
459.7	Blood vessel replaced	circulatory system	NA	NA	NA	NA	NA	NA	NA	NA	NA	NA	NA
465.4	Acute laryngitis and tracheitis	respiratory	NA	NA	NA	NA	NA	NA	NA	NA	NA	NA	NA
473.1	Chronic laryngitis	respiratory	NA	NA	NA	NA	NA	NA	NA	NA	NA	NA	NA
474	Acute and chronic tonsillitis	respiratory	NA	NA	NA	NA	NA	NA	NA	NA	NA	NA	NA
474.1	Acute tonsillitis	respiratory	NA	NA	NA	NA	NA	NA	NA	NA	NA	NA	NA
474.2	Chronic tonsillitis and adenoiditis	respiratory	NA	NA	NA	NA	NA	NA	NA	NA	NA	NA	NA
478	Throat pain	respiratory	NA	NA	NA	NA	NA	NA	NA	NA	NA	NA	NA
480.12	Pseudomonal pneumonia	respiratory	NA	NA	NA	NA	NA	NA	NA	NA	NA	NA	NA
480.13	MRSA pneumonia	respiratory	NA	NA	NA	NA	NA	NA	NA	NA	NA	NA	NA
480.2	Viral pneumonia	respiratory	NA	NA	NA	NA	NA	NA	NA	NA	NA	NA	NA
480.3	Pneumonia due to fungus (mycoses)	respiratory	NA	NA	NA	NA	NA	NA	NA	NA	NA	NA	NA
480.5	Bronchopneumonia and lung abscess	respiratory	NA	NA	NA	NA	NA	NA	NA	NA	NA	NA	NA
495.1	Chronic obstructive asthma	respiratory	NA	NA	NA	NA	NA	NA	NA	NA	NA	NA	NA
495.11	Chronic obstructive asthma with exacerbation	respiratory	NA	NA	NA	NA	NA	NA	NA	NA	NA	NA	NA
498	Acute bronchospasm	respiratory	NA	NA	NA	NA	NA	NA	NA	NA	NA	NA	NA
499	Cystic fibrosis	respiratory	NA	NA	NA	NA	NA	NA	NA	NA	NA	NA	NA
500	Lung disease due to external agents	respiratory	NA	NA	NA	NA	NA	NA	NA	NA	NA	NA	NA
500.1	Extrinsic allergic alveolitis	respiratory	NA	NA	NA	NA	NA	NA	NA	NA	NA	NA	NA
500.2	Pneumoconiosis	respiratory	NA	NA	NA	NA	NA	NA	NA	NA	NA	NA	NA
504.1	Idiopathic fibrosing alveolitis	respiratory	NA	NA	NA	NA	NA	NA	NA	NA	NA	NA	NA
509	Respiratory failure, insufficiency, arrest	respiratory	NA	NA	NA	NA	NA	NA	NA	NA	NA	NA	NA
509.2	Respiratory insufficiency	respiratory	NA	NA	NA	NA	NA	NA	NA	NA	NA	NA	NA
509.5	Respiratory arrest	respiratory	NA	NA	NA	NA	NA	NA	NA	NA	NA	NA	NA
510.2	Lung transplant	respiratory	NA	NA	NA	NA	NA	NA	NA	NA	NA	NA	NA
512	Other symptoms of respiratory system	respiratory	NA	NA	NA	NA	NA	NA	NA	NA	NA	NA	NA
512.3	Abnormal chest sounds	respiratory	NA	NA	NA	NA	NA	NA	NA	NA	NA	NA	NA
513	Respiratory abnormalities	respiratory	NA	NA	NA	NA	NA	NA	NA	NA	NA	NA	NA
513.3	Hypoventilation	respiratory	NA	NA	NA	NA	NA	NA	NA	NA	NA	NA	NA
513.31	Apnea	respiratory	NA	NA	NA	NA	NA	NA	NA	NA	NA	NA	NA
513.32	Orthopnea	respiratory	NA	NA	NA	NA	NA	NA	NA	NA	NA	NA	NA
513.4	Hyperventilation	respiratory	NA	NA	NA	NA	NA	NA	NA	NA	NA	NA	NA
513.8	Disorders of diaphragm	respiratory	NA	NA	NA	NA	NA	NA	NA	NA	NA	NA	NA
514.1	Abnormal results of function study of pulmonary system	respiratory	NA	NA	NA	NA	NA	NA	NA	NA	NA	NA	NA
516	Abnormal sputum	respiratory	NA	NA	NA	NA	NA	NA	NA	NA	NA	NA	NA
519	Other diseases of respiratory system, not elsewhere classified	respiratory	NA	NA	NA	NA	NA	NA	NA	NA	NA	NA	NA
519.1	Tracheostomy complications	respiratory	NA	NA	NA	NA	NA	NA	NA	NA	NA	NA	NA
519.2	Respiratory complications	respiratory	NA	NA	NA	NA	NA	NA	NA	NA	NA	NA	NA
520	Disorders of tooth development	digestive	NA	NA	NA	NA	NA	NA	NA	NA	NA	NA	NA
520.1	Hereditary disturbances in tooth structure	digestive	NA	NA	NA	NA	NA	NA	NA	NA	NA	NA	NA
520.2	Disturbances in tooth eruption	digestive	NA	NA	NA	NA	NA	NA	NA	NA	NA	NA	NA
521	Diseases of hard tissues of teeth	digestive	NA	NA	NA	NA	NA	NA	NA	NA	NA	NA	NA
521.2	Dental abrasion, erosion and attrition	digestive	NA	NA	NA	NA	NA	NA	NA	NA	NA	NA	NA
521.4	Tooth complications likely association with other diseases	digestive	NA	NA	NA	NA	NA	NA	NA	NA	NA	NA	NA
522	Diseases of pulp and periapical tissues	digestive	NA	NA	NA	NA	NA	NA	NA	NA	NA	NA	NA
522.1	Pulpitis and necrosis of tooth pulp	digestive	NA	NA	NA	NA	NA	NA	NA	NA	NA	NA	NA
522.5	Periapical abscess	digestive	NA	NA	NA	NA	NA	NA	NA	NA	NA	NA	NA
523	Gingival and periodontal diseases	digestive	NA	NA	NA	NA	NA	NA	NA	NA	NA	NA	NA
523.1	Gingivitis	digestive	NA	NA	NA	NA	NA	NA	NA	NA	NA	NA	NA
523.3	Periodontitis (acute or chronic)	digestive	NA	NA	NA	NA	NA	NA	NA	NA	NA	NA	NA
523.31	Acute periodontitis	digestive	NA	NA	NA	NA	NA	NA	NA	NA	NA	NA	NA
523.32	Chronic periodontitis	digestive	NA	NA	NA	NA	NA	NA	NA	NA	NA	NA	NA
524	Dentofacial anomalies, including malocclusion	digestive	NA	NA	NA	NA	NA	NA	NA	NA	NA	NA	NA
524.3	Anomalies of tooth position/malocclusion	digestive	NA	NA	NA	NA	NA	NA	NA	NA	NA	NA	NA
525	Other diseases of the teeth and supporting structures	digestive	NA	NA	NA	NA	NA	NA	NA	NA	NA	NA	NA
525.1	Loss of teeth or edentulism	digestive	NA	NA	NA	NA	NA	NA	NA	NA	NA	NA	NA
525.2	Atrophy of edentulous alveolar ridge	digestive	NA	NA	NA	NA	NA	NA	NA	NA	NA	NA	NA
526	Diseases of the jaws	digestive	NA	NA	NA	NA	NA	NA	NA	NA	NA	NA	NA
526.1	Cysts of the jaws	digestive	NA	NA	NA	NA	NA	NA	NA	NA	NA	NA	NA
526.3	Anomalies of jaw size/symmetry	digestive	NA	NA	NA	NA	NA	NA	NA	NA	NA	NA	NA
526.4	Temporomandibular joint disorders	digestive	NA	NA	NA	NA	NA	NA	NA	NA	NA	NA	NA
526.41	Temporomandibular joint disorder, unspecified	digestive	NA	NA	NA	NA	NA	NA	NA	NA	NA	NA	NA
526.42	Arthralgia/ankylosis of temporomandibular joint	digestive	NA	NA	NA	NA	NA	NA	NA	NA	NA	NA	NA
526.5	Inflammatory conditions of jaw	digestive	NA	NA	NA	NA	NA	NA	NA	NA	NA	NA	NA
526.8	Exostosis of jaw	digestive	NA	NA	NA	NA	NA	NA	NA	NA	NA	NA	NA
526.9	Jaw disease NOS	digestive	NA	NA	NA	NA	NA	NA	NA	NA	NA	NA	NA
527	Diseases of the salivary glands	digestive	NA	NA	NA	NA	NA	NA	NA	NA	NA	NA	NA
527.1	Hypertrophy of salivary gland	digestive	NA	NA	NA	NA	NA	NA	NA	NA	NA	NA	NA
527.2	Sialoadenitis	digestive	NA	NA	NA	NA	NA	NA	NA	NA	NA	NA	NA
527.7	Disturbance of salivary secretion	digestive	NA	NA	NA	NA	NA	NA	NA	NA	NA	NA	NA
527.8	Other specified diseases of the salivary glands	digestive	NA	NA	NA	NA	NA	NA	NA	NA	NA	NA	NA
528.1	Stomatitis and mucositis	digestive	NA	NA	NA	NA	NA	NA	NA	NA	NA	NA	NA
528.11	Stomatitis and mucositis (ulcerative)	digestive	NA	NA	NA	NA	NA	NA	NA	NA	NA	NA	NA
528.12	Oral aphthae	digestive	NA	NA	NA	NA	NA	NA	NA	NA	NA	NA	NA
528.3	Cellulitis and abscess of oral soft tissues	digestive	NA	NA	NA	NA	NA	NA	NA	NA	NA	NA	NA
528.4	Cysts of oral soft tissues	digestive	NA	NA	NA	NA	NA	NA	NA	NA	NA	NA	NA
528.41	Cyst of the salivary gland	digestive	NA	NA	NA	NA	NA	NA	NA	NA	NA	NA	NA
528.5	Diseases of lips	digestive	NA	NA	NA	NA	NA	NA	NA	NA	NA	NA	NA
528.6	Leukoplakia of oral mucosa	digestive	NA	NA	NA	NA	NA	NA	NA	NA	NA	NA	NA
528.7	Sialolithiasis	digestive	NA	NA	NA	NA	NA	NA	NA	NA	NA	NA	NA
529	Diseases and other conditions of the tongue	digestive	NA	NA	NA	NA	NA	NA	NA	NA	NA	NA	NA
529.1	Glossitis	digestive	NA	NA	NA	NA	NA	NA	NA	NA	NA	NA	NA
529.6	Glossodynia	digestive	NA	NA	NA	NA	NA	NA	NA	NA	NA	NA	NA
530	Diseases of esophagus	digestive	NA	NA	NA	NA	NA	NA	NA	NA	NA	NA	NA
530.12	Ulcer of esophagus	digestive	NA	NA	NA	NA	NA	NA	NA	NA	NA	NA	NA
530.15	Eosinophilic esophagitis	digestive	NA	NA	NA	NA	NA	NA	NA	NA	NA	NA	NA
530.3	Stricture and stenosis of esophagus	digestive	NA	NA	NA	NA	NA	NA	NA	NA	NA	NA	NA
530.5	Disorders of esophageal motility	digestive	NA	NA	NA	NA	NA	NA	NA	NA	NA	NA	NA
530.6	Diverticulum of esophagus, acquired	digestive	NA	NA	NA	NA	NA	NA	NA	NA	NA	NA	NA
530.7	Gastroesophageal laceration-hemorrhage syndrome	digestive	NA	NA	NA	NA	NA	NA	NA	NA	NA	NA	NA
531	Peptic ulcer (excl. esophageal)	digestive	NA	NA	NA	NA	NA	NA	NA	NA	NA	NA	NA
531.1	Hemorrhage from gastrointestinal ulcer	digestive	NA	NA	NA	NA	NA	NA	NA	NA	NA	NA	NA
531.2	Gastric ulcer	digestive	NA	NA	NA	NA	NA	NA	NA	NA	NA	NA	NA
531.3	Duodenal ulcer	digestive	NA	NA	NA	NA	NA	NA	NA	NA	NA	NA	NA
531.5	Gastrojejunal ulcer	digestive	NA	NA	NA	NA	NA	NA	NA	NA	NA	NA	NA
535	Gastritis and duodenitis	digestive	NA	NA	NA	NA	NA	NA	NA	NA	NA	NA	NA
535.1	Acute gastritis	digestive	NA	NA	NA	NA	NA	NA	NA	NA	NA	NA	NA
535.2	Atrophic gastritis	digestive	NA	NA	NA	NA	NA	NA	NA	NA	NA	NA	NA
535.6	Duodenitis	digestive	NA	NA	NA	NA	NA	NA	NA	NA	NA	NA	NA
535.8	Other specified gastritis	digestive	NA	NA	NA	NA	NA	NA	NA	NA	NA	NA	NA
536	Disorders of function of stomach	digestive	NA	NA	NA	NA	NA	NA	NA	NA	NA	NA	NA
536.7	Complications of gastrostomy, colostomy and enterostomy	digestive	NA	NA	NA	NA	NA	NA	NA	NA	NA	NA	NA
537.1	Lesions of stomach and duodenum	digestive	NA	NA	NA	NA	NA	NA	NA	NA	NA	NA	NA
540	Appendiceal conditions	digestive	NA	NA	NA	NA	NA	NA	NA	NA	NA	NA	NA
540.1	Appendicitis	digestive	NA	NA	NA	NA	NA	NA	NA	NA	NA	NA	NA
540.11	Acute appendicitis	digestive	NA	NA	NA	NA	NA	NA	NA	NA	NA	NA	NA
550.3	Femoral hernia	digestive	NA	NA	NA	NA	NA	NA	NA	NA	NA	NA	NA
555	Inflammatory bowel disease and other gastroenteritis and colitis	digestive	NA	NA	NA	NA	NA	NA	NA	NA	NA	NA	NA
556	Ulceration of the lower GI tract	digestive	NA	NA	NA	NA	NA	NA	NA	NA	NA	NA	NA
556.1	Ulceration of intestine	digestive	NA	NA	NA	NA	NA	NA	NA	NA	NA	NA	NA
556.11	Angiodysplasia of intestine (without mention of hemorrhage)	digestive	NA	NA	NA	NA	NA	NA	NA	NA	NA	NA	NA
557.1	Celiac disease	digestive	NA	NA	NA	NA	NA	NA	NA	NA	NA	NA	NA
560	Intestinal obstruction without mention of hernia	digestive	NA	NA	NA	NA	NA	NA	NA	NA	NA	NA	NA
560.2	Impaction of intestine	digestive	NA	NA	NA	NA	NA	NA	NA	NA	NA	NA	NA
560.3	Peritoneal or intestinal adhesions	digestive	NA	NA	NA	NA	NA	NA	NA	NA	NA	NA	NA
562	Diverticulosis and diverticulitis	digestive	NA	NA	NA	NA	NA	NA	NA	NA	NA	NA	NA
565.1	Anal and rectal polyp	digestive	NA	NA	NA	NA	NA	NA	NA	NA	NA	NA	NA
568	Other disorders of peritoneum	digestive	NA	NA	NA	NA	NA	NA	NA	NA	NA	NA	NA
568.1	Peritoneal adhesions (postoperative) (postinfection)	digestive	NA	NA	NA	NA	NA	NA	NA	NA	NA	NA	NA
569.1	Toxic gastroenteritis and colitis	digestive	NA	NA	NA	NA	NA	NA	NA	NA	NA	NA	NA
571	Chronic liver disease and cirrhosis	digestive	NA	NA	NA	NA	NA	NA	NA	NA	NA	NA	NA
571.6	Primary biliary cirrhosis	digestive	NA	NA	NA	NA	NA	NA	NA	NA	NA	NA	NA
571.8	Liver abscess and sequelae of chronic liver disease	digestive	NA	NA	NA	NA	NA	NA	NA	NA	NA	NA	NA
571.81	Portal hypertension	digestive	NA	NA	NA	NA	NA	NA	NA	NA	NA	NA	NA
573.1	Chronic passive congestion of liver	digestive	NA	NA	NA	NA	NA	NA	NA	NA	NA	NA	NA
573.2	Liver replaced by transplant	digestive	NA	NA	NA	NA	NA	NA	NA	NA	NA	NA	NA
573.3	Hepatomegaly	digestive	NA	NA	NA	NA	NA	NA	NA	NA	NA	NA	NA
573.4	Acute and subacute necrosis of liver	digestive	NA	NA	NA	NA	NA	NA	NA	NA	NA	NA	NA
573.5	Jaundice (not of newborn)	digestive	NA	NA	NA	NA	NA	NA	NA	NA	NA	NA	NA
574	Cholelithiasis and cholecystitis	digestive	NA	NA	NA	NA	NA	NA	NA	NA	NA	NA	NA
574.11	Cholelithiasis with acute cholecystitis	digestive	NA	NA	NA	NA	NA	NA	NA	NA	NA	NA	NA
574.12	Cholelithiasis with other cholecystitis	digestive	NA	NA	NA	NA	NA	NA	NA	NA	NA	NA	NA
575	Other biliary tract disease	digestive	NA	NA	NA	NA	NA	NA	NA	NA	NA	NA	NA
575.1	Cholangitis	digestive	NA	NA	NA	NA	NA	NA	NA	NA	NA	NA	NA
575.2	Obstruction of bile duct	digestive	NA	NA	NA	NA	NA	NA	NA	NA	NA	NA	NA
575.6	Cholesterolosis of gallbladder	digestive	NA	NA	NA	NA	NA	NA	NA	NA	NA	NA	NA
575.7	Other disorders of gallbladder	digestive	NA	NA	NA	NA	NA	NA	NA	NA	NA	NA	NA
575.9	Nonspecific abnormal findings on radiological and other examination of biliary tract	digestive	NA	NA	NA	NA	NA	NA	NA	NA	NA	NA	NA
577.2	Chronic pancreatitis	digestive	NA	NA	NA	NA	NA	NA	NA	NA	NA	NA	NA
578	Gastrointestinal hemorrhage	digestive	NA	NA	NA	NA	NA	NA	NA	NA	NA	NA	NA
578.1	Hematemesis	digestive	NA	NA	NA	NA	NA	NA	NA	NA	NA	NA	NA
580	Nephritis; nephrosis; renal sclerosis	genitourinary	NA	NA	NA	NA	NA	NA	NA	NA	NA	NA	NA
580.1	Glomerulonephritis	genitourinary	NA	NA	NA	NA	NA	NA	NA	NA	NA	NA	NA
580.11	Proliferative glomerulonephritis	genitourinary	NA	NA	NA	NA	NA	NA	NA	NA	NA	NA	NA
580.12	Non-proliferative glomerulonephritis	genitourinary	NA	NA	NA	NA	NA	NA	NA	NA	NA	NA	NA
580.13	Acute glomerulonephritis, NOS	genitourinary	NA	NA	NA	NA	NA	NA	NA	NA	NA	NA	NA
580.14	Chronic glomerulonephritis, NOS	genitourinary	NA	NA	NA	NA	NA	NA	NA	NA	NA	NA	NA
580.2	Nephrotic syndrome without mention of glomerulonephritis	genitourinary	NA	NA	NA	NA	NA	NA	NA	NA	NA	NA	NA
580.3	Nephritis and nephropathy without mention of glomerulonephritis	genitourinary	NA	NA	NA	NA	NA	NA	NA	NA	NA	NA	NA
580.31	Nephritis and nephropathy in diseases classified elsewhere	genitourinary	NA	NA	NA	NA	NA	NA	NA	NA	NA	NA	NA
580.32	Nephritis and nephropathy with pathological lesion	genitourinary	NA	NA	NA	NA	NA	NA	NA	NA	NA	NA	NA
580.4	Renal sclerosis, NOS	genitourinary	NA	NA	NA	NA	NA	NA	NA	NA	NA	NA	NA
585	Renal failure	genitourinary	NA	NA	NA	NA	NA	NA	NA	NA	NA	NA	NA
586.1	Anatomical abnormatilies of kidney and ureters	genitourinary	NA	NA	NA	NA	NA	NA	NA	NA	NA	NA	NA
586.11	Small kidney	genitourinary	NA	NA	NA	NA	NA	NA	NA	NA	NA	NA	NA
586.12	Vesicoureteral reflux	genitourinary	NA	NA	NA	NA	NA	NA	NA	NA	NA	NA	NA
586.3	Vascular disorders of kidney/hypertrophy	genitourinary	NA	NA	NA	NA	NA	NA	NA	NA	NA	NA	NA
588	Disorders resulting from impaired renal function	genitourinary	NA	NA	NA	NA	NA	NA	NA	NA	NA	NA	NA
588.1	Renal osteodystrophy	genitourinary	NA	NA	NA	NA	NA	NA	NA	NA	NA	NA	NA
588.2	Secondary hyperparathyroidism (of renal origin)	genitourinary	NA	NA	NA	NA	NA	NA	NA	NA	NA	NA	NA
589	Abnormal results of function study of kidney	genitourinary	NA	NA	NA	NA	NA	NA	NA	NA	NA	NA	NA
592	Cystitis and urethritis	genitourinary	NA	NA	NA	NA	NA	NA	NA	NA	NA	NA	NA
592.1	Cystitis	genitourinary	NA	NA	NA	NA	NA	NA	NA	NA	NA	NA	NA
592.12	Chronic cystitis	genitourinary	NA	NA	NA	NA	NA	NA	NA	NA	NA	NA	NA
592.13	Chronic interstitial cystitis	genitourinary	NA	NA	NA	NA	NA	NA	NA	NA	NA	NA	NA
592.2	Urethritis and urethral syndrome	genitourinary	NA	NA	NA	NA	NA	NA	NA	NA	NA	NA	NA
592.21	Urethral syndrome	genitourinary	NA	NA	NA	NA	NA	NA	NA	NA	NA	NA	NA
592.3	Urethral stricture due to infecton	genitourinary	NA	NA	NA	NA	NA	NA	NA	NA	NA	NA	NA
593.2	Microscopic hematuria	genitourinary	NA	NA	NA	NA	NA	NA	NA	NA	NA	NA	NA
594.2	Calculus of lower urinary tract	genitourinary	NA	NA	NA	NA	NA	NA	NA	NA	NA	NA	NA
594.8	Renal colic	genitourinary	NA	NA	NA	NA	NA	NA	NA	NA	NA	NA	NA
596.1	Bladder neck obstruction	genitourinary	NA	NA	NA	NA	NA	NA	NA	NA	NA	NA	NA
597	Other disorders of urethra and urinary tract	genitourinary	NA	NA	NA	NA	NA	NA	NA	NA	NA	NA	NA
597.1	Urethral stricture (not specified as infectious)	genitourinary	NA	NA	NA	NA	NA	NA	NA	NA	NA	NA	NA
597.2	Urinary complications NEC	genitourinary	NA	NA	NA	NA	NA	NA	NA	NA	NA	NA	NA
597.8	Urethral hypermobility/ISD	genitourinary	NA	NA	NA	NA	NA	NA	NA	NA	NA	NA	NA
598	Abnormal findings on examination of urine	genitourinary	NA	NA	NA	NA	NA	NA	NA	NA	NA	NA	NA
598.4	Other cells and casts in urine	genitourinary	NA	NA	NA	NA	NA	NA	NA	NA	NA	NA	NA
599.1	Urinary obstruction	genitourinary	NA	NA	NA	NA	NA	NA	NA	NA	NA	NA	NA
599.6	Oliguria and anuria	genitourinary	NA	NA	NA	NA	NA	NA	NA	NA	NA	NA	NA
599.7	Urethral discharge	genitourinary	NA	NA	NA	NA	NA	NA	NA	NA	NA	NA	NA
601	Inflammatory diseases of prostate	genitourinary	NA	NA	NA	NA	NA	NA	NA	NA	NA	NA	NA
601.1	Prostatitis	genitourinary	NA	NA	NA	NA	NA	NA	NA	NA	NA	NA	NA
601.11	Acute prostatitis	genitourinary	NA	NA	NA	NA	NA	NA	NA	NA	NA	NA	NA
601.12	Chronic prostatitis	genitourinary	NA	NA	NA	NA	NA	NA	NA	NA	NA	NA	NA
601.3	Orchitis and epididymitis	genitourinary	NA	NA	NA	NA	NA	NA	NA	NA	NA	NA	NA
601.4	Balanoposthitis	genitourinary	NA	NA	NA	NA	NA	NA	NA	NA	NA	NA	NA
601.8	Other inflammatory disorders of male genital organs	genitourinary	NA	NA	NA	NA	NA	NA	NA	NA	NA	NA	NA
602	Other disorders of prostate	genitourinary	NA	NA	NA	NA	NA	NA	NA	NA	NA	NA	NA
602.3	Dysplasia of prostate	genitourinary	NA	NA	NA	NA	NA	NA	NA	NA	NA	NA	NA
603	Other disorders of testis	genitourinary	NA	NA	NA	NA	NA	NA	NA	NA	NA	NA	NA
603.1	Hydrocele	genitourinary	NA	NA	NA	NA	NA	NA	NA	NA	NA	NA	NA
603.2	Spermatocele	genitourinary	NA	NA	NA	NA	NA	NA	NA	NA	NA	NA	NA
604	Disorders of penis	genitourinary	NA	NA	NA	NA	NA	NA	NA	NA	NA	NA	NA
604.1	Redundant prepuce and phimosis/BXO	genitourinary	NA	NA	NA	NA	NA	NA	NA	NA	NA	NA	NA
604.2	Vascular disorders of penis	genitourinary	NA	NA	NA	NA	NA	NA	NA	NA	NA	NA	NA
604.3	Peyronie's disease	genitourinary	NA	NA	NA	NA	NA	NA	NA	NA	NA	NA	NA
609	Male infertility and abnormal spermatozoa	genitourinary	NA	NA	NA	NA	NA	NA	NA	NA	NA	NA	NA
609.11	Azoospermia and oligospermia	genitourinary	NA	NA	NA	NA	NA	NA	NA	NA	NA	NA	NA
609.2	Abnormal spermatozoa	genitourinary	NA	NA	NA	NA	NA	NA	NA	NA	NA	NA	NA
610	Benign mammary dysplasias	genitourinary	NA	NA	NA	NA	NA	NA	NA	NA	NA	NA	NA
610.2	Fibroadenosis of breast	genitourinary	NA	NA	NA	NA	NA	NA	NA	NA	NA	NA	NA
610.3	Fibrosclerosis of breast	genitourinary	NA	NA	NA	NA	NA	NA	NA	NA	NA	NA	NA
610.4	Benign neoplasm of breast	genitourinary	NA	NA	NA	NA	NA	NA	NA	NA	NA	NA	NA
610.8	Other specified benign mammary dysplasias	genitourinary	NA	NA	NA	NA	NA	NA	NA	NA	NA	NA	NA
611	Abnormal findings on mammogram or breast exam	genitourinary	NA	NA	NA	NA	NA	NA	NA	NA	NA	NA	NA
612	Breast conditions, congenital or relating to hormones	genitourinary	NA	NA	NA	NA	NA	NA	NA	NA	NA	NA	NA
612.1	Galactorrhea	genitourinary	NA	NA	NA	NA	NA	NA	NA	NA	NA	NA	NA
612.3	Congenital anomalies of breast	genitourinary	NA	NA	NA	NA	NA	NA	NA	NA	NA	NA	NA
613	Other nonmalignant breast conditions	genitourinary	NA	NA	NA	NA	NA	NA	NA	NA	NA	NA	NA
613.1	Inflammatory disease of breast	genitourinary	NA	NA	NA	NA	NA	NA	NA	NA	NA	NA	NA
613.9	Breast disorder NOS	genitourinary	NA	NA	NA	NA	NA	NA	NA	NA	NA	NA	NA
614	Inflammatory diseases of female pelvic organs	genitourinary	NA	NA	NA	NA	NA	NA	NA	NA	NA	NA	NA
614.1	Pelvic peritoneal adhesions, female (postoperative) (postinfection)	genitourinary	NA	NA	NA	NA	NA	NA	NA	NA	NA	NA	NA
614.3	Pelvic inflammatory disease (PID)	genitourinary	NA	NA	NA	NA	NA	NA	NA	NA	NA	NA	NA
614.31	Acute inflammatory pelvic disease	genitourinary	NA	NA	NA	NA	NA	NA	NA	NA	NA	NA	NA
614.32	Chronic inflammatory pelvic disease	genitourinary	NA	NA	NA	NA	NA	NA	NA	NA	NA	NA	NA
614.33	Pelvic inflammatory disease, NOS	genitourinary	NA	NA	NA	NA	NA	NA	NA	NA	NA	NA	NA
614.4	Inflammatory diseases of uterus, except cervix	genitourinary	NA	NA	NA	NA	NA	NA	NA	NA	NA	NA	NA
614.5	Inflammatory disease of cervix, vagina, and vulva	genitourinary	NA	NA	NA	NA	NA	NA	NA	NA	NA	NA	NA
614.51	Cervicitis and endocervicitis	genitourinary	NA	NA	NA	NA	NA	NA	NA	NA	NA	NA	NA
614.53	Cyst or abscess of Bartholin's gland	genitourinary	NA	NA	NA	NA	NA	NA	NA	NA	NA	NA	NA
614.54	Abscess or ulceration of vulva	genitourinary	NA	NA	NA	NA	NA	NA	NA	NA	NA	NA	NA
618	Genital prolapse	genitourinary	NA	NA	NA	NA	NA	NA	NA	NA	NA	NA	NA
618.5	Prolapse of vaginal vault after hysterectomy	genitourinary	NA	NA	NA	NA	NA	NA	NA	NA	NA	NA	NA
618.6	Vaginal enterocele, congenital or acquired	genitourinary	NA	NA	NA	NA	NA	NA	NA	NA	NA	NA	NA
620	Dysplasia of female genital organs	genitourinary	NA	NA	NA	NA	NA	NA	NA	NA	NA	NA	NA
620.1	Dysplasia of cervix	genitourinary	NA	NA	NA	NA	NA	NA	NA	NA	NA	NA	NA
621	Endometrial hyperplasia	genitourinary	NA	NA	NA	NA	NA	NA	NA	NA	NA	NA	NA
622	Polyp of female genital organs	genitourinary	NA	NA	NA	NA	NA	NA	NA	NA	NA	NA	NA
622.2	Mucous polyp of cervix	genitourinary	NA	NA	NA	NA	NA	NA	NA	NA	NA	NA	NA
623	Hypertrophy of female genital organs	genitourinary	NA	NA	NA	NA	NA	NA	NA	NA	NA	NA	NA
624	Symptoms involving female genital tract	genitourinary	NA	NA	NA	NA	NA	NA	NA	NA	NA	NA	NA
624.1	Dystrophy of female genital tract	genitourinary	NA	NA	NA	NA	NA	NA	NA	NA	NA	NA	NA
624.2	Atrophy of female genital tract	genitourinary	NA	NA	NA	NA	NA	NA	NA	NA	NA	NA	NA
625.1	Dyspareunia	genitourinary	NA	NA	NA	NA	NA	NA	NA	NA	NA	NA	NA
626.14	Irregular menstrual bleeding	genitourinary	NA	NA	NA	NA	NA	NA	NA	NA	NA	NA	NA
626.15	Infertility, female, associated with anovulation	genitourinary	NA	NA	NA	NA	NA	NA	NA	NA	NA	NA	NA
626.21	Mittelschmerz	genitourinary	NA	NA	NA	NA	NA	NA	NA	NA	NA	NA	NA
626.4	Premenstrual tension syndromes	genitourinary	NA	NA	NA	NA	NA	NA	NA	NA	NA	NA	NA
627.21	Symptomatic artificial menopause	genitourinary	NA	NA	NA	NA	NA	NA	NA	NA	NA	NA	NA
627.22	Need for Hormone replacement therapy (postmenopausal)	genitourinary	NA	NA	NA	NA	NA	NA	NA	NA	NA	NA	NA
627.4	Premenopausal menorrhagia	genitourinary	NA	NA	NA	NA	NA	NA	NA	NA	NA	NA	NA
627.5	Premature menopause and other ovarian failure	genitourinary	NA	NA	NA	NA	NA	NA	NA	NA	NA	NA	NA
634	Miscarriage; stillbirth	pregnancy complications	NA	NA	NA	NA	NA	NA	NA	NA	NA	NA	NA
634.1	Missed abortion/Hydatidiform mole	pregnancy complications	NA	NA	NA	NA	NA	NA	NA	NA	NA	NA	NA
634.3	Ectopic pregnancy	pregnancy complications	NA	NA	NA	NA	NA	NA	NA	NA	NA	NA	NA
635	Hemorrhage during pregnancy; childbirth and postpartum	pregnancy complications	NA	NA	NA	NA	NA	NA	NA	NA	NA	NA	NA
635.2	Antepartum hemorrhage, abruptio placentae, and placenta previa	pregnancy complications	NA	NA	NA	NA	NA	NA	NA	NA	NA	NA	NA
635.3	Placenta previa and abruptio placenta	pregnancy complications	NA	NA	NA	NA	NA	NA	NA	NA	NA	NA	NA
636	Early or threatened labor; hemorrhage in early pregnancy	pregnancy complications	NA	NA	NA	NA	NA	NA	NA	NA	NA	NA	NA
636.1	Threatened premature labor	pregnancy complications	NA	NA	NA	NA	NA	NA	NA	NA	NA	NA	NA
636.2	Early onset of delivery	pregnancy complications	NA	NA	NA	NA	NA	NA	NA	NA	NA	NA	NA
636.3	Hemorrhage in early pregnancy	pregnancy complications	NA	NA	NA	NA	NA	NA	NA	NA	NA	NA	NA
636.8	Cervical incompetence	pregnancy complications	NA	NA	NA	NA	NA	NA	NA	NA	NA	NA	NA
637	Short gestation; low birth weight; and fetal growth retardation	pregnancy complications	NA	NA	NA	NA	NA	NA	NA	NA	NA	NA	NA
642	Hypertension complicating pregnancy, childbirth, and the puerperium	pregnancy complications	NA	NA	NA	NA	NA	NA	NA	NA	NA	NA	NA
642.1	Preeclampsia and eclampsia	pregnancy complications	NA	NA	NA	NA	NA	NA	NA	NA	NA	NA	NA
643	Excessive vomiting in pregnancy	pregnancy complications	NA	NA	NA	NA	NA	NA	NA	NA	NA	NA	NA
643.1	Hyperemesis gravidarum	pregnancy complications	NA	NA	NA	NA	NA	NA	NA	NA	NA	NA	NA
644	Anemia during pregnancy	pregnancy complications	NA	NA	NA	NA	NA	NA	NA	NA	NA	NA	NA
647	Infectious and parasitic complications affecting pregnancy	pregnancy complications	NA	NA	NA	NA	NA	NA	NA	NA	NA	NA	NA
647.1	Infections of genitourinary tract during pregnancy	pregnancy complications	NA	NA	NA	NA	NA	NA	NA	NA	NA	NA	NA
647.3	Major puerperal infection	pregnancy complications	NA	NA	NA	NA	NA	NA	NA	NA	NA	NA	NA
649.1	Diabetes or abnormal glucose tolerance complicating pregnancy	pregnancy complications	NA	NA	NA	NA	NA	NA	NA	NA	NA	NA	NA
653	Problems associated with amniotic cavity and membranes	pregnancy complications	NA	NA	NA	NA	NA	NA	NA	NA	NA	NA	NA
654.1	Abnormality of organs and soft tissues of pelvis complicating pregnancy, childbirth, or the puerperium	pregnancy complications	NA	NA	NA	NA	NA	NA	NA	NA	NA	NA	NA
654.2	Rhesus isoimmunization in pregnancy	pregnancy complications	NA	NA	NA	NA	NA	NA	NA	NA	NA	NA	NA
655.1	Abnormality in fetal heart rate or rhythm	pregnancy complications	NA	NA	NA	NA	NA	NA	NA	NA	NA	NA	NA
656	Other perinatal conditions of fetus or newborn	pregnancy complications	NA	NA	NA	NA	NA	NA	NA	NA	NA	NA	NA
656.1	Isoimmunization of fetus or newborn	pregnancy complications	NA	NA	NA	NA	NA	NA	NA	NA	NA	NA	NA
656.2	Respiratory conditions of fetus and newborn	pregnancy complications	NA	NA	NA	NA	NA	NA	NA	NA	NA	NA	NA
656.22	Interstitial emphysema and related conditions of newborn	pregnancy complications	NA	NA	NA	NA	NA	NA	NA	NA	NA	NA	NA
656.26	Transitory tachypnea or apnea of newborn	pregnancy complications	NA	NA	NA	NA	NA	NA	NA	NA	NA	NA	NA
656.3	Endocrine and metabolic disturbances of fetus and newborn	pregnancy complications	NA	NA	NA	NA	NA	NA	NA	NA	NA	NA	NA
656.4	Hemorrhage of fetus or newborn	pregnancy complications	NA	NA	NA	NA	NA	NA	NA	NA	NA	NA	NA
656.5	Hematological disorders of newborn	pregnancy complications	NA	NA	NA	NA	NA	NA	NA	NA	NA	NA	NA
656.6	Perinatal disorders of digestive system	pregnancy complications	NA	NA	NA	NA	NA	NA	NA	NA	NA	NA	NA
656.7	Conditions involving the integument and temperature regulation of fetus and newborn	pregnancy complications	NA	NA	NA	NA	NA	NA	NA	NA	NA	NA	NA
656.8	Perinatal jaundice	pregnancy complications	NA	NA	NA	NA	NA	NA	NA	NA	NA	NA	NA
656.9	Neonatal bradycardia or tachycardia	pregnancy complications	NA	NA	NA	NA	NA	NA	NA	NA	NA	NA	NA
657	Infections specific to the perinatal period	pregnancy complications	NA	NA	NA	NA	NA	NA	NA	NA	NA	NA	NA
669	Complications of labor and delivery NEC	pregnancy complications	NA	NA	NA	NA	NA	NA	NA	NA	NA	NA	NA
671	Venous/cerebrovascular complications embolism in pregnancy and the puerperium	pregnancy complications	NA	NA	NA	NA	NA	NA	NA	NA	NA	NA	NA
674	Other complications of the puerperium NEC	pregnancy complications	NA	NA	NA	NA	NA	NA	NA	NA	NA	NA	NA
676	Other disorders of the breast associated with childbirth and disorders of lactation	pregnancy complications	NA	NA	NA	NA	NA	NA	NA	NA	NA	NA	NA
681.2	Cellulitis and abscess of face/neck	dermatologic	NA	NA	NA	NA	NA	NA	NA	NA	NA	NA	NA
681.6	Cellulitis and abscess of foot, toe	dermatologic	NA	NA	NA	NA	NA	NA	NA	NA	NA	NA	NA
686.1	Carbuncle and furuncle	dermatologic	NA	NA	NA	NA	NA	NA	NA	NA	NA	NA	NA
686.2	Impetigo	dermatologic	NA	NA	NA	NA	NA	NA	NA	NA	NA	NA	NA
686.3	Pilonidal cyst	dermatologic	NA	NA	NA	NA	NA	NA	NA	NA	NA	NA	NA
686.4	Pyogenic granuloma	dermatologic	NA	NA	NA	NA	NA	NA	NA	NA	NA	NA	NA
686.5	Pyoderma	dermatologic	NA	NA	NA	NA	NA	NA	NA	NA	NA	NA	NA
687	Symptoms affecting skin	dermatologic	NA	NA	NA	NA	NA	NA	NA	NA	NA	NA	NA
687.3	Changes in skin texture	dermatologic	NA	NA	NA	NA	NA	NA	NA	NA	NA	NA	NA
690	Erythematosquamous dermatosis	dermatologic	NA	NA	NA	NA	NA	NA	NA	NA	NA	NA	NA
691	Congenital anomalies of skin	dermatologic	NA	NA	NA	NA	NA	NA	NA	NA	NA	NA	NA
691.1	Ichthyosis congenita	dermatologic	NA	NA	NA	NA	NA	NA	NA	NA	NA	NA	NA
691.3	Congenital pigmentary anomalies of skin	dermatologic	NA	NA	NA	NA	NA	NA	NA	NA	NA	NA	NA
694	Dyschromia and Vitiligo	dermatologic	NA	NA	NA	NA	NA	NA	NA	NA	NA	NA	NA
694.1	Vitiligo	dermatologic	NA	NA	NA	NA	NA	NA	NA	NA	NA	NA	NA
694.3	Vascular disorders of skin	dermatologic	NA	NA	NA	NA	NA	NA	NA	NA	NA	NA	NA
695	Erythematous conditions	dermatologic	NA	NA	NA	NA	NA	NA	NA	NA	NA	NA	NA
695.1	Toxic erythema	dermatologic	NA	NA	NA	NA	NA	NA	NA	NA	NA	NA	NA
695.2	Bullous dermatoses	dermatologic	NA	NA	NA	NA	NA	NA	NA	NA	NA	NA	NA
695.21	Dermatitis herpetiformis	dermatologic	NA	NA	NA	NA	NA	NA	NA	NA	NA	NA	NA
695.22	Pemphigus and pemphigoid	dermatologic	NA	NA	NA	NA	NA	NA	NA	NA	NA	NA	NA
695.4	Lupus (localized and systemic)	dermatologic	NA	NA	NA	NA	NA	NA	NA	NA	NA	NA	NA
695.41	Cutaneous lupus erythematosus	dermatologic	NA	NA	NA	NA	NA	NA	NA	NA	NA	NA	NA
695.81	Erythema nodosum	dermatologic	NA	NA	NA	NA	NA	NA	NA	NA	NA	NA	NA
695.9	Unspecified erythematous condition	dermatologic	NA	NA	NA	NA	NA	NA	NA	NA	NA	NA	NA
696	Psoriasis and related disorders	dermatologic	NA	NA	NA	NA	NA	NA	NA	NA	NA	NA	NA
696.2	Parapsoriasis	dermatologic	NA	NA	NA	NA	NA	NA	NA	NA	NA	NA	NA
696.3	Pityriasis	dermatologic	NA	NA	NA	NA	NA	NA	NA	NA	NA	NA	NA
696.4	Psoriasis	dermatologic	NA	NA	NA	NA	NA	NA	NA	NA	NA	NA	NA
697	Sarcoidosis	dermatologic	NA	NA	NA	NA	NA	NA	NA	NA	NA	NA	NA
701.1	Keratoderma, acquired	dermatologic	NA	NA	NA	NA	NA	NA	NA	NA	NA	NA	NA
701.3	Circumscribed scleroderma	dermatologic	NA	NA	NA	NA	NA	NA	NA	NA	NA	NA	NA
701.4	Keloid scar	dermatologic	NA	NA	NA	NA	NA	NA	NA	NA	NA	NA	NA
701.5	Abnormal granulation tissue	dermatologic	NA	NA	NA	NA	NA	NA	NA	NA	NA	NA	NA
701.6	Acquired acanthosis nigricans	dermatologic	NA	NA	NA	NA	NA	NA	NA	NA	NA	NA	NA
702	Degenerative skin conditions and other dermatoses	dermatologic	NA	NA	NA	NA	NA	NA	NA	NA	NA	NA	NA
702.4	Degenerative skin disorders	dermatologic	NA	NA	NA	NA	NA	NA	NA	NA	NA	NA	NA
704.11	Alopecia Areata	dermatologic	NA	NA	NA	NA	NA	NA	NA	NA	NA	NA	NA
704.12	Telogen effluvium	dermatologic	NA	NA	NA	NA	NA	NA	NA	NA	NA	NA	NA
704.2	Hirsutism	dermatologic	NA	NA	NA	NA	NA	NA	NA	NA	NA	NA	NA
705	Disorders of sweat glands	dermatologic	NA	NA	NA	NA	NA	NA	NA	NA	NA	NA	NA
705.1	Dyshidrosis	dermatologic	NA	NA	NA	NA	NA	NA	NA	NA	NA	NA	NA
705.3	Hidradenitis	dermatologic	NA	NA	NA	NA	NA	NA	NA	NA	NA	NA	NA
706	Diseases of sebaceous glands	dermatologic	NA	NA	NA	NA	NA	NA	NA	NA	NA	NA	NA
706.3	Seborrhea	dermatologic	NA	NA	NA	NA	NA	NA	NA	NA	NA	NA	NA
707	Chronic ulcer of skin	dermatologic	NA	NA	NA	NA	NA	NA	NA	NA	NA	NA	NA
707.3	Chronic ulcer of unspecified site	dermatologic	NA	NA	NA	NA	NA	NA	NA	NA	NA	NA	NA
709	Diffuse diseases of connective tissue	dermatologic	NA	NA	NA	NA	NA	NA	NA	NA	NA	NA	NA
709.3	Systemic sclerosis	dermatologic	NA	NA	NA	NA	NA	NA	NA	NA	NA	NA	NA
709.4	Polymyositis	dermatologic	NA	NA	NA	NA	NA	NA	NA	NA	NA	NA	NA
709.5	Dermatomyositis	dermatologic	NA	NA	NA	NA	NA	NA	NA	NA	NA	NA	NA
709.6	Other specified diffuse diseases of connective tissue	dermatologic	NA	NA	NA	NA	NA	NA	NA	NA	NA	NA	NA
710	Osteomyelitis, periostitis, and other infections involving bone	musculoskeletal	NA	NA	NA	NA	NA	NA	NA	NA	NA	NA	NA
710.1	Osteomyelitis	musculoskeletal	NA	NA	NA	NA	NA	NA	NA	NA	NA	NA	NA
710.11	Acute osteomyelitis	musculoskeletal	NA	NA	NA	NA	NA	NA	NA	NA	NA	NA	NA
710.12	Chronic osteomyelitis	musculoskeletal	NA	NA	NA	NA	NA	NA	NA	NA	NA	NA	NA
710.2	Periostitis	musculoskeletal	NA	NA	NA	NA	NA	NA	NA	NA	NA	NA	NA
710.3	Osteopathy resulting from poliomyelitis	musculoskeletal	NA	NA	NA	NA	NA	NA	NA	NA	NA	NA	NA
711	Arthropathy associated with infections	musculoskeletal	NA	NA	NA	NA	NA	NA	NA	NA	NA	NA	NA
711.1	Pyogenic arthritis	musculoskeletal	NA	NA	NA	NA	NA	NA	NA	NA	NA	NA	NA
711.2	Reiter's disease	musculoskeletal	NA	NA	NA	NA	NA	NA	NA	NA	NA	NA	NA
711.3	Behcet's syndrome	musculoskeletal	NA	NA	NA	NA	NA	NA	NA	NA	NA	NA	NA
712	Infective connective tissue disorders	musculoskeletal	NA	NA	NA	NA	NA	NA	NA	NA	NA	NA	NA
713	Arthropathy associated with other disorders classified elsewhere	musculoskeletal	NA	NA	NA	NA	NA	NA	NA	NA	NA	NA	NA
713.5	Arthropathy associated with neurological disorders	musculoskeletal	NA	NA	NA	NA	NA	NA	NA	NA	NA	NA	NA
714.2	Juvenile rheumatoid arthritis	musculoskeletal	NA	NA	NA	NA	NA	NA	NA	NA	NA	NA	NA
715	Other inflammatory spondylopathies	musculoskeletal	NA	NA	NA	NA	NA	NA	NA	NA	NA	NA	NA
715.1	Sacroiliitis NEC	musculoskeletal	NA	NA	NA	NA	NA	NA	NA	NA	NA	NA	NA
715.2	Ankylosing spondylitis	musculoskeletal	NA	NA	NA	NA	NA	NA	NA	NA	NA	NA	NA
715.3	Spinal enthesopathy	musculoskeletal	NA	NA	NA	NA	NA	NA	NA	NA	NA	NA	NA
716	Other arthropathies	musculoskeletal	NA	NA	NA	NA	NA	NA	NA	NA	NA	NA	NA
716.1	Unspecified polyarthropathy or polyarthritis	musculoskeletal	NA	NA	NA	NA	NA	NA	NA	NA	NA	NA	NA
716.2	Unspecified monoarthritis	musculoskeletal	NA	NA	NA	NA	NA	NA	NA	NA	NA	NA	NA
716.3	Kaschin-Beck disease	musculoskeletal	NA	NA	NA	NA	NA	NA	NA	NA	NA	NA	NA
716.8	Palindromic rheumatism	musculoskeletal	NA	NA	NA	NA	NA	NA	NA	NA	NA	NA	NA
721	Spondylosis and allied disorders	musculoskeletal	NA	NA	NA	NA	NA	NA	NA	NA	NA	NA	NA
721.8	Other allied disorders of spine	musculoskeletal	NA	NA	NA	NA	NA	NA	NA	NA	NA	NA	NA
722	Intervertebral disc disorders	musculoskeletal	NA	NA	NA	NA	NA	NA	NA	NA	NA	NA	NA
722.3	Schmorl's nodes	musculoskeletal	NA	NA	NA	NA	NA	NA	NA	NA	NA	NA	NA
722.7	Intervertebral disc disorder with myelopathy	musculoskeletal	NA	NA	NA	NA	NA	NA	NA	NA	NA	NA	NA
722.8	Postlaminectomy syndrome	musculoskeletal	NA	NA	NA	NA	NA	NA	NA	NA	NA	NA	NA
723.1	Torticollis	musculoskeletal	NA	NA	NA	NA	NA	NA	NA	NA	NA	NA	NA
724	Other and unspecified disorders of back	musculoskeletal	NA	NA	NA	NA	NA	NA	NA	NA	NA	NA	NA
724.9	Other unspecified back disorders	musculoskeletal	NA	NA	NA	NA	NA	NA	NA	NA	NA	NA	NA
727.2	Bursitis disorders	musculoskeletal	NA	NA	NA	NA	NA	NA	NA	NA	NA	NA	NA
727.5	Rupture of synovium	musculoskeletal	NA	NA	NA	NA	NA	NA	NA	NA	NA	NA	NA
727.7	Contracture of tendon (sheath)	musculoskeletal	NA	NA	NA	NA	NA	NA	NA	NA	NA	NA	NA
727.8	Plica syndrome	musculoskeletal	NA	NA	NA	NA	NA	NA	NA	NA	NA	NA	NA
728	Disorders of muscle, ligament, and fascia	musculoskeletal	NA	NA	NA	NA	NA	NA	NA	NA	NA	NA	NA
728.1	Muscular calcification and ossification	musculoskeletal	NA	NA	NA	NA	NA	NA	NA	NA	NA	NA	NA
728.2	Laxity of ligament or hypermobility syndrome	musculoskeletal	NA	NA	NA	NA	NA	NA	NA	NA	NA	NA	NA
728.71	Contracture of palmar fascia [Dupuytren's disease]	musculoskeletal	NA	NA	NA	NA	NA	NA	NA	NA	NA	NA	NA
729.1	Rheumatism, unspecified and fibrositis	musculoskeletal	NA	NA	NA	NA	NA	NA	NA	NA	NA	NA	NA
729.3	Panniculitis	musculoskeletal	NA	NA	NA	NA	NA	NA	NA	NA	NA	NA	NA
729.7	Nontraumatic compartment syndrome	musculoskeletal	NA	NA	NA	NA	NA	NA	NA	NA	NA	NA	NA
731	Osteitis deformans and osteopathies associated with other disorders classified elsewhere	musculoskeletal	NA	NA	NA	NA	NA	NA	NA	NA	NA	NA	NA
731.1	Osteitis deformans [Paget's disease of bone]	musculoskeletal	NA	NA	NA	NA	NA	NA	NA	NA	NA	NA	NA
732	Osteochondropathies	musculoskeletal	NA	NA	NA	NA	NA	NA	NA	NA	NA	NA	NA
732.1	Juvenile osteochondrosis	musculoskeletal	NA	NA	NA	NA	NA	NA	NA	NA	NA	NA	NA
732.7	Osteochondritis dissecans	musculoskeletal	NA	NA	NA	NA	NA	NA	NA	NA	NA	NA	NA
733.2	Cyst of bone	musculoskeletal	NA	NA	NA	NA	NA	NA	NA	NA	NA	NA	NA
733.4	Aseptic necrosis of bone	musculoskeletal	NA	NA	NA	NA	NA	NA	NA	NA	NA	NA	NA
733.6	Costochondritis	musculoskeletal	NA	NA	NA	NA	NA	NA	NA	NA	NA	NA	NA
733.8	Malunion and nonunion of fracture	musculoskeletal	NA	NA	NA	NA	NA	NA	NA	NA	NA	NA	NA
733.9	Chondromalacia	musculoskeletal	NA	NA	NA	NA	NA	NA	NA	NA	NA	NA	NA
735.2	Acquired toe deformities	musculoskeletal	NA	NA	NA	NA	NA	NA	NA	NA	NA	NA	NA
735.22	Claw toe (acquired)	musculoskeletal	NA	NA	NA	NA	NA	NA	NA	NA	NA	NA	NA
736	Other acquired deformities of limbs	musculoskeletal	NA	NA	NA	NA	NA	NA	NA	NA	NA	NA	NA
736.1	Acquired deformities of forearm	musculoskeletal	NA	NA	NA	NA	NA	NA	NA	NA	NA	NA	NA
736.2	Acquired deformities of finger	musculoskeletal	NA	NA	NA	NA	NA	NA	NA	NA	NA	NA	NA
736.3	Acquired deformities of hip	musculoskeletal	NA	NA	NA	NA	NA	NA	NA	NA	NA	NA	NA
736.4	Genu valgum or varum (acquired)	musculoskeletal	NA	NA	NA	NA	NA	NA	NA	NA	NA	NA	NA
736.5	Acquired deformities of knee	musculoskeletal	NA	NA	NA	NA	NA	NA	NA	NA	NA	NA	NA
736.6	Unequal leg length (acquired)	musculoskeletal	NA	NA	NA	NA	NA	NA	NA	NA	NA	NA	NA
737	Curvature of spine	musculoskeletal	NA	NA	NA	NA	NA	NA	NA	NA	NA	NA	NA
737.1	Kyphosis (acquired)	musculoskeletal	NA	NA	NA	NA	NA	NA	NA	NA	NA	NA	NA
737.2	Lordosis (acquired)	musculoskeletal	NA	NA	NA	NA	NA	NA	NA	NA	NA	NA	NA
739	Contracture of joint	musculoskeletal	NA	NA	NA	NA	NA	NA	NA	NA	NA	NA	NA
740	Osteoarthrosis	musculoskeletal	NA	NA	NA	NA	NA	NA	NA	NA	NA	NA	NA
740.3	Osteoarthrosis involving more than one site, but not specified as generalized	musculoskeletal	NA	NA	NA	NA	NA	NA	NA	NA	NA	NA	NA
741.1	Ankylosis of joint	musculoskeletal	NA	NA	NA	NA	NA	NA	NA	NA	NA	NA	NA
741.5	Hemarthrosis	musculoskeletal	NA	NA	NA	NA	NA	NA	NA	NA	NA	NA	NA
741.6	Villonodular synovitis	musculoskeletal	NA	NA	NA	NA	NA	NA	NA	NA	NA	NA	NA
742	Derangement of joint, non-traumatic	musculoskeletal	NA	NA	NA	NA	NA	NA	NA	NA	NA	NA	NA
742.1	Loose body in joint	musculoskeletal	NA	NA	NA	NA	NA	NA	NA	NA	NA	NA	NA
742.2	Pathological, developmental or recurrent dislocation	musculoskeletal	NA	NA	NA	NA	NA	NA	NA	NA	NA	NA	NA
742.8	Articular cartilage disorder	musculoskeletal	NA	NA	NA	NA	NA	NA	NA	NA	NA	NA	NA
743	Osteoporosis, osteopenia and pathological fracture	musculoskeletal	NA	NA	NA	NA	NA	NA	NA	NA	NA	NA	NA
743.1	Osteoporosis	musculoskeletal	NA	NA	NA	NA	NA	NA	NA	NA	NA	NA	NA
743.12	Senile osteoporosis	musculoskeletal	NA	NA	NA	NA	NA	NA	NA	NA	NA	NA	NA
743.2	Pathologic fracture	musculoskeletal	NA	NA	NA	NA	NA	NA	NA	NA	NA	NA	NA
743.21	Pathologic fracture of vertebrae	musculoskeletal	NA	NA	NA	NA	NA	NA	NA	NA	NA	NA	NA
743.22	Pathologic fracture of femur	musculoskeletal	NA	NA	NA	NA	NA	NA	NA	NA	NA	NA	NA
743.4	Stress fracture	musculoskeletal	NA	NA	NA	NA	NA	NA	NA	NA	NA	NA	NA
747	Cardiac and circulatory congenital anomalies	congenital anomalies	NA	NA	NA	NA	NA	NA	NA	NA	NA	NA	NA
747.1	Cardiac congenital anomalies	congenital anomalies	NA	NA	NA	NA	NA	NA	NA	NA	NA	NA	NA
747.13	Congenital anomalies of great vessels	congenital anomalies	NA	NA	NA	NA	NA	NA	NA	NA	NA	NA	NA
747.2	Congenital anomalies of peripheral vascular system	congenital anomalies	NA	NA	NA	NA	NA	NA	NA	NA	NA	NA	NA
748	Anomalies of respiratory system, congenital	congenital anomalies	NA	NA	NA	NA	NA	NA	NA	NA	NA	NA	NA
749.1	Cleft palate	congenital anomalies	NA	NA	NA	NA	NA	NA	NA	NA	NA	NA	NA
749.2	Congenital anomalies of skull and face bones	congenital anomalies	NA	NA	NA	NA	NA	NA	NA	NA	NA	NA	NA
750	Digestive congenital anomalies	congenital anomalies	NA	NA	NA	NA	NA	NA	NA	NA	NA	NA	NA
750.1	Upper gastrointestinal congenital anomalies	congenital anomalies	NA	NA	NA	NA	NA	NA	NA	NA	NA	NA	NA
750.11	Esophageal atresia/tracheoesophageal fistula	congenital anomalies	NA	NA	NA	NA	NA	NA	NA	NA	NA	NA	NA
750.13	Congenital anomalies of mouth/tongue	congenital anomalies	NA	NA	NA	NA	NA	NA	NA	NA	NA	NA	NA
750.14	Congenital anomalies of esophagus	congenital anomalies	NA	NA	NA	NA	NA	NA	NA	NA	NA	NA	NA
750.15	Congenital anomalies of stomach	congenital anomalies	NA	NA	NA	NA	NA	NA	NA	NA	NA	NA	NA
750.2	Lower gastrointestinal congenital anomalies	congenital anomalies	NA	NA	NA	NA	NA	NA	NA	NA	NA	NA	NA
750.21	Congenital anomalies of intestine	congenital anomalies	NA	NA	NA	NA	NA	NA	NA	NA	NA	NA	NA
750.22	Congenital anomaly of gallbladder, bile ducts, liver, pancreas	congenital anomalies	NA	NA	NA	NA	NA	NA	NA	NA	NA	NA	NA
750.5	Congenital hypertrophic pyloric stenosis	congenital anomalies	NA	NA	NA	NA	NA	NA	NA	NA	NA	NA	NA
751	Genitourinary congenital anomalies	congenital anomalies	NA	NA	NA	NA	NA	NA	NA	NA	NA	NA	NA
751.1	Congenital anomalies of genital organs	congenital anomalies	NA	NA	NA	NA	NA	NA	NA	NA	NA	NA	NA
751.11	Congenital anomalies of female genital organs	congenital anomalies	NA	NA	NA	NA	NA	NA	NA	NA	NA	NA	NA
751.12	Congenital anomalies of male genital organs	congenital anomalies	NA	NA	NA	NA	NA	NA	NA	NA	NA	NA	NA
751.2	Congenital anomalies of urinary system	congenital anomalies	NA	NA	NA	NA	NA	NA	NA	NA	NA	NA	NA
751.21	Cystic kidney disease	congenital anomalies	NA	NA	NA	NA	NA	NA	NA	NA	NA	NA	NA
751.22	Other specified congenital anomalies of kidney	congenital anomalies	NA	NA	NA	NA	NA	NA	NA	NA	NA	NA	NA
751.3	Obstructive genitourinary defect	congenital anomalies	NA	NA	NA	NA	NA	NA	NA	NA	NA	NA	NA
752	Nervous system congenital anomalies	congenital anomalies	NA	NA	NA	NA	NA	NA	NA	NA	NA	NA	NA
752.1	Neural tube defects	congenital anomalies	NA	NA	NA	NA	NA	NA	NA	NA	NA	NA	NA
752.11	Spina bifida	congenital anomalies	NA	NA	NA	NA	NA	NA	NA	NA	NA	NA	NA
752.2	Other specified congenital anomalies of nervous system	congenital anomalies	NA	NA	NA	NA	NA	NA	NA	NA	NA	NA	NA
753	Congenital anomalies of the eye	congenital anomalies	NA	NA	NA	NA	NA	NA	NA	NA	NA	NA	NA
753.1	Congenital cataract and lens anomalies	congenital anomalies	NA	NA	NA	NA	NA	NA	NA	NA	NA	NA	NA
753.2	Congenital anomalies of posterior segment of eye	congenital anomalies	NA	NA	NA	NA	NA	NA	NA	NA	NA	NA	NA
754	Congenital musculoskeletal deformities of spine	congenital anomalies	NA	NA	NA	NA	NA	NA	NA	NA	NA	NA	NA
754.1	Lumbosacral spondylolysis, congenital	congenital anomalies	NA	NA	NA	NA	NA	NA	NA	NA	NA	NA	NA
754.2	Spondylolisthesis, congenital	congenital anomalies	NA	NA	NA	NA	NA	NA	NA	NA	NA	NA	NA
755	Congenital anomalies of limbs	congenital anomalies	NA	NA	NA	NA	NA	NA	NA	NA	NA	NA	NA
755.1	Congenital deformities of feet	congenital anomalies	NA	NA	NA	NA	NA	NA	NA	NA	NA	NA	NA
755.3	Congenital anomaly of fingers/toes	congenital anomalies	NA	NA	NA	NA	NA	NA	NA	NA	NA	NA	NA
755.4	Congenital anomalies of upper limb, including shoulder girdle	congenital anomalies	NA	NA	NA	NA	NA	NA	NA	NA	NA	NA	NA
755.6	Other congenital anomalies of lower limb, including pelvic girdle	congenital anomalies	NA	NA	NA	NA	NA	NA	NA	NA	NA	NA	NA
755.61	Congenital hip dysplasia and deformity	congenital anomalies	NA	NA	NA	NA	NA	NA	NA	NA	NA	NA	NA
756	Other congenital musculoskeletal anomalies	congenital anomalies	NA	NA	NA	NA	NA	NA	NA	NA	NA	NA	NA
756.1	Congenital anomalies of abdominal wall; diaphram	congenital anomalies	NA	NA	NA	NA	NA	NA	NA	NA	NA	NA	NA
756.2	Pectus and other congenital anomalies of ribs/sternum	congenital anomalies	NA	NA	NA	NA	NA	NA	NA	NA	NA	NA	NA
756.21	Pectus excavatum	congenital anomalies	NA	NA	NA	NA	NA	NA	NA	NA	NA	NA	NA
756.22	Pectus carinatum	congenital anomalies	NA	NA	NA	NA	NA	NA	NA	NA	NA	NA	NA
756.3	Congenital anomalies of muscle, tendon, fascia, and connective tissue	congenital anomalies	NA	NA	NA	NA	NA	NA	NA	NA	NA	NA	NA
756.5	Congenital osteodystrophies	congenital anomalies	NA	NA	NA	NA	NA	NA	NA	NA	NA	NA	NA
757	Congenital anomalies of the integument	congenital anomalies	NA	NA	NA	NA	NA	NA	NA	NA	NA	NA	NA
758	Chromosomal anomalies and genetic disorders	congenital anomalies	NA	NA	NA	NA	NA	NA	NA	NA	NA	NA	NA
758.1	Chromosomal anomalies	congenital anomalies	NA	NA	NA	NA	NA	NA	NA	NA	NA	NA	NA
759	Other and unspecified congenital anomalies	congenital anomalies	NA	NA	NA	NA	NA	NA	NA	NA	NA	NA	NA
759.1	Anomalies of endocrine glands, congenital	congenital anomalies	NA	NA	NA	NA	NA	NA	NA	NA	NA	NA	NA
767	Cervicocranial/Cervicobrachial syndrome	symptoms	NA	NA	NA	NA	NA	NA	NA	NA	NA	NA	NA
769	Nonallopathic lesions NEC	symptoms	NA	NA	NA	NA	NA	NA	NA	NA	NA	NA	NA
771.2	Cramp of limb	symptoms	NA	NA	NA	NA	NA	NA	NA	NA	NA	NA	NA
772.1	Muscular wasting and disuse atrophy	symptoms	NA	NA	NA	NA	NA	NA	NA	NA	NA	NA	NA
772.4	Rhabdomyolysis	symptoms	NA	NA	NA	NA	NA	NA	NA	NA	NA	NA	NA
772.6	Facial weakness	symptoms	NA	NA	NA	NA	NA	NA	NA	NA	NA	NA	NA
780	Hypothermia/Chills	symptoms	NA	NA	NA	NA	NA	NA	NA	NA	NA	NA	NA
781.1	Loss of height	symptoms	NA	NA	NA	NA	NA	NA	NA	NA	NA	NA	NA
781.2	Abnormal posture	symptoms	NA	NA	NA	NA	NA	NA	NA	NA	NA	NA	NA
782	Symptoms involving skin and other integumentary tissue	symptoms	NA	NA	NA	NA	NA	NA	NA	NA	NA	NA	NA
782.6	Pallor and flushing	symptoms	NA	NA	NA	NA	NA	NA	NA	NA	NA	NA	NA
783.1	Postprocedural fever	symptoms	NA	NA	NA	NA	NA	NA	NA	NA	NA	NA	NA
789.1	Persistent vomiting	symptoms	NA	NA	NA	NA	NA	NA	NA	NA	NA	NA	NA
790	Nonspecific findings on examination of blood	symptoms	NA	NA	NA	NA	NA	NA	NA	NA	NA	NA	NA
790.1	Elevated sedimentation rate	symptoms	NA	NA	NA	NA	NA	NA	NA	NA	NA	NA	NA
790.8	Elevated C-reactive protein (CRP)	symptoms	NA	NA	NA	NA	NA	NA	NA	NA	NA	NA	NA
790.9	Abnormal arterial blood gases	symptoms	NA	NA	NA	NA	NA	NA	NA	NA	NA	NA	NA
791	Gangrene	symptoms	NA	NA	NA	NA	NA	NA	NA	NA	NA	NA	NA
794	Abnormal results of other function studies (bladder, pancreas, placenta, spleen, etc)	symptoms	NA	NA	NA	NA	NA	NA	NA	NA	NA	NA	NA
795	Other and nonspecific abnormal cytological, histological and immunological findings	symptoms	NA	NA	NA	NA	NA	NA	NA	NA	NA	NA	NA
795.8	Abnormal tumor markers	symptoms	NA	NA	NA	NA	NA	NA	NA	NA	NA	NA	NA
795.81	Elevated carcinoembryonic antigen [CEA]	symptoms	NA	NA	NA	NA	NA	NA	NA	NA	NA	NA	NA
795.82	Elevated cancer antigen 125 [CA 125]	symptoms	NA	NA	NA	NA	NA	NA	NA	NA	NA	NA	NA
797.1	Cardiogenic shock	symptoms	NA	NA	NA	NA	NA	NA	NA	NA	NA	NA	NA
800.2	Fracture of unspecified part of femur	injuries & poisonings	NA	NA	NA	NA	NA	NA	NA	NA	NA	NA	NA
800.4	Fracture of patella	injuries & poisonings	NA	NA	NA	NA	NA	NA	NA	NA	NA	NA	NA
802	Fracture of pelvis	injuries & poisonings	NA	NA	NA	NA	NA	NA	NA	NA	NA	NA	NA
803.21	Colles' fracture	injuries & poisonings	NA	NA	NA	NA	NA	NA	NA	NA	NA	NA	NA
803.3	Fracture of clavicle or scapula	injuries & poisonings	NA	NA	NA	NA	NA	NA	NA	NA	NA	NA	NA
807	Fracture of ribs	injuries & poisonings	NA	NA	NA	NA	NA	NA	NA	NA	NA	NA	NA
816	Cerebral laceration and contusion	injuries & poisonings	NA	NA	NA	NA	NA	NA	NA	NA	NA	NA	NA
817	Concussion	injuries & poisonings	NA	NA	NA	NA	NA	NA	NA	NA	NA	NA	NA
818	Intracranial hemorrhage (injury)	injuries & poisonings	NA	NA	NA	NA	NA	NA	NA	NA	NA	NA	NA
818.1	Subdural hemorrhage (injury)	injuries & poisonings	NA	NA	NA	NA	NA	NA	NA	NA	NA	NA	NA
818.2	Subarachnoid hemorrhage (injury)	injuries & poisonings	NA	NA	NA	NA	NA	NA	NA	NA	NA	NA	NA
823	Torus fracture	injuries & poisonings	NA	NA	NA	NA	NA	NA	NA	NA	NA	NA	NA
836	Traumatic arthropathy	injuries & poisonings	NA	NA	NA	NA	NA	NA	NA	NA	NA	NA	NA
851	Complications of transplants and reattached limbs	injuries & poisonings	NA	NA	NA	NA	NA	NA	NA	NA	NA	NA	NA
853	Complication of colostomy or enterostomy	injuries & poisonings	NA	NA	NA	NA	NA	NA	NA	NA	NA	NA	NA
855	Complication of nervous system device, implant, and graft	injuries & poisonings	NA	NA	NA	NA	NA	NA	NA	NA	NA	NA	NA
856	Vascular complications of surgery and medical procedures	injuries & poisonings	NA	NA	NA	NA	NA	NA	NA	NA	NA	NA	NA
857	Mechanical complication of unspecified genitourinary device, implant, and graft	injuries & poisonings	NA	NA	NA	NA	NA	NA	NA	NA	NA	NA	NA
860	Bone marrow or stem cell transplant	neoplasms	NA	NA	NA	NA	NA	NA	NA	NA	NA	NA	NA
870.1	Open wound or laceration of eye or eyelid	injuries & poisonings	NA	NA	NA	NA	NA	NA	NA	NA	NA	NA	NA
870.2	Open wound of ear	injuries & poisonings	NA	NA	NA	NA	NA	NA	NA	NA	NA	NA	NA
870.3	Other open wound of head and face	injuries & poisonings	NA	NA	NA	NA	NA	NA	NA	NA	NA	NA	NA
870.4	Open wound of nose and sinus	injuries & poisonings	NA	NA	NA	NA	NA	NA	NA	NA	NA	NA	NA
870.5	Open wound of lip and mouth	injuries & poisonings	NA	NA	NA	NA	NA	NA	NA	NA	NA	NA	NA
870.6	Open wound of neck	injuries & poisonings	NA	NA	NA	NA	NA	NA	NA	NA	NA	NA	NA
870.8	Open wound of genital organs	injuries & poisonings	NA	NA	NA	NA	NA	NA	NA	NA	NA	NA	NA
871.1	Open wound of hand except finger(s)	injuries & poisonings	NA	NA	NA	NA	NA	NA	NA	NA	NA	NA	NA
871.3	Open wound of foot except toe(s) alone	injuries & poisonings	NA	NA	NA	NA	NA	NA	NA	NA	NA	NA	NA
871.4	Open wound of toe(s)	injuries & poisonings	NA	NA	NA	NA	NA	NA	NA	NA	NA	NA	NA
872	Traumatic amputation	injuries & poisonings	NA	NA	NA	NA	NA	NA	NA	NA	NA	NA	NA
874	Complication of amputation stump	injuries & poisonings	NA	NA	NA	NA	NA	NA	NA	NA	NA	NA	NA
875	Non-healing surgical wound	injuries & poisonings	NA	NA	NA	NA	NA	NA	NA	NA	NA	NA	NA
876	Posttraumatic wound infection not elsewhere classified	injuries & poisonings	NA	NA	NA	NA	NA	NA	NA	NA	NA	NA	NA
905	Late effects of musculoskeletal and connective tissue injuries	injuries & poisonings	NA	NA	NA	NA	NA	NA	NA	NA	NA	NA	NA
907	Injuries to the nervous system	injuries & poisonings	NA	NA	NA	NA	NA	NA	NA	NA	NA	NA	NA
910	Superficial injury, infected	injuries & poisonings	NA	NA	NA	NA	NA	NA	NA	NA	NA	NA	NA
911	Blister	injuries & poisonings	NA	NA	NA	NA	NA	NA	NA	NA	NA	NA	NA
913	Toxic effect of venom	injuries & poisonings	NA	NA	NA	NA	NA	NA	NA	NA	NA	NA	NA
931	Contact dermatitis and other eczema due to plants [except food]	dermatologic	NA	NA	NA	NA	NA	NA	NA	NA	NA	NA	NA
938.1	Acute dermatitis due to solar radiation	dermatologic	NA	NA	NA	NA	NA	NA	NA	NA	NA	NA	NA
939.1	Contact and allergic dermatitis of eyelid	dermatologic	NA	NA	NA	NA	NA	NA	NA	NA	NA	NA	NA
941	Adverse reaction to serum or vaccine	injuries & poisonings	NA	NA	NA	NA	NA	NA	NA	NA	NA	NA	NA
942	Infusion and transfusion reaction	injuries & poisonings	NA	NA	NA	NA	NA	NA	NA	NA	NA	NA	NA
946	Anaphylactic shock NOS	injuries & poisonings	NA	NA	NA	NA	NA	NA	NA	NA	NA	NA	NA
949.1	Diaper or napkin rash	injuries & poisonings	NA	NA	NA	NA	NA	NA	NA	NA	NA	NA	NA
952	Spinal cord injury without evidence of spinal bone injury	injuries & poisonings	NA	NA	NA	NA	NA	NA	NA	NA	NA	NA	NA
957	Injury to other and unspecified nerves	injuries & poisonings	NA	NA	NA	NA	NA	NA	NA	NA	NA	NA	NA
958	Certain early complications of trauma or procedure	injuries & poisonings	NA	NA	NA	NA	NA	NA	NA	NA	NA	NA	NA
958.1	Postoperative shock	injuries & poisonings	NA	NA	NA	NA	NA	NA	NA	NA	NA	NA	NA
958.2	Traumatic and surgical subcutaneous emphysema	injuries & poisonings	NA	NA	NA	NA	NA	NA	NA	NA	NA	NA	NA
960.1	Adverse effects of antibacterials (not penicillins)	injuries & poisonings	NA	NA	NA	NA	NA	NA	NA	NA	NA	NA	NA
960.3	Poisoning by antifungal antibiotics	injuries & poisonings	NA	NA	NA	NA	NA	NA	NA	NA	NA	NA	NA
961	Poisoning by other anti-infectives	injuries & poisonings	NA	NA	NA	NA	NA	NA	NA	NA	NA	NA	NA
962	Poisoning by hormones and synthetic substitutes	injuries & poisonings	NA	NA	NA	NA	NA	NA	NA	NA	NA	NA	NA
962.1	Adrenal cortical steroids causing adverse effects in therapeutic use	injuries & poisonings	NA	NA	NA	NA	NA	NA	NA	NA	NA	NA	NA
962.2	Insulins and antidiabetic agents causing adverse effects in therapeutic use	injuries & poisonings	NA	NA	NA	NA	NA	NA	NA	NA	NA	NA	NA
962.3	Hormones and synthetic substitutes causing adverse effects in therapeutic use	injuries & poisonings	NA	NA	NA	NA	NA	NA	NA	NA	NA	NA	NA
963	Poisoning by primarily systemic agents	injuries & poisonings	NA	NA	NA	NA	NA	NA	NA	NA	NA	NA	NA
963.1	Antineoplastic and immunosuppressive drugs causing adverse effects	injuries & poisonings	NA	NA	NA	NA	NA	NA	NA	NA	NA	NA	NA
964	Poisoning by agents primarily affecting blood constituents	injuries & poisonings	NA	NA	NA	NA	NA	NA	NA	NA	NA	NA	NA
964.1	Anticoagulants causing adverse effects	injuries & poisonings	NA	NA	NA	NA	NA	NA	NA	NA	NA	NA	NA
965	Poisoning by analgesics, antipyretics, and antirheumatics	injuries & poisonings	NA	NA	NA	NA	NA	NA	NA	NA	NA	NA	NA
965.2	Antirheumatics causing adverse effects in therapeutic use	injuries & poisonings	NA	NA	NA	NA	NA	NA	NA	NA	NA	NA	NA
965.3	Salicylates causing adverse effects in therapeutic use	injuries & poisonings	NA	NA	NA	NA	NA	NA	NA	NA	NA	NA	NA
966	Poisoning by anticonvulsants and anti-Parkinsonism drugs	injuries & poisonings	NA	NA	NA	NA	NA	NA	NA	NA	NA	NA	NA
967	Adverse effects of sedatives or other central nervous system depressants and anesthetics	injuries & poisonings	NA	NA	NA	NA	NA	NA	NA	NA	NA	NA	NA
969	Poisoning by psychotropic agents	injuries & poisonings	NA	NA	NA	NA	NA	NA	NA	NA	NA	NA	NA
971	Poisoning by drugs primarily affecting the autonomic nervous system	injuries & poisonings	NA	NA	NA	NA	NA	NA	NA	NA	NA	NA	NA
972	Poisoning by agents primarily affecting the cardiovascular system	injuries & poisonings	NA	NA	NA	NA	NA	NA	NA	NA	NA	NA	NA
972.1	Cardiac rhythm regulators causing adverse effects in therapeutic use	injuries & poisonings	NA	NA	NA	NA	NA	NA	NA	NA	NA	NA	NA
972.2	Antilipemic and antiarteriosclerotic drugs causing adverse effects in therapeutic use	injuries & poisonings	NA	NA	NA	NA	NA	NA	NA	NA	NA	NA	NA
972.6	Antihypertensive agents causing adverse effects	injuries & poisonings	NA	NA	NA	NA	NA	NA	NA	NA	NA	NA	NA
973	Poisoning by agents primarily affecting the gastrointestinal system	injuries & poisonings	NA	NA	NA	NA	NA	NA	NA	NA	NA	NA	NA
974	Poisoning by water, mineral, and uric acid metabolism drugs	injuries & poisonings	NA	NA	NA	NA	NA	NA	NA	NA	NA	NA	NA
975	Poisoning by agents primarily acting on the smooth and skeletal muscles and respiratory system	injuries & poisonings	NA	NA	NA	NA	NA	NA	NA	NA	NA	NA	NA
976	Poisoning by agents primarily affecting skin & mucous membrane, ophthalmological, otorhinolaryngological, & dental drugs	injuries & poisonings	NA	NA	NA	NA	NA	NA	NA	NA	NA	NA	NA
980	Encounter for long-term (current) use of antibiotics	infectious diseases	NA	NA	NA	NA	NA	NA	NA	NA	NA	NA	NA
981	Toxic effect of (non-ethyl) alcohol and petroleum and other solvents	injuries & poisonings	NA	NA	NA	NA	NA	NA	NA	NA	NA	NA	NA
983	Toxic effect of corrosive aromatics, acids, and caustic alkalis	injuries & poisonings	NA	NA	NA	NA	NA	NA	NA	NA	NA	NA	NA
984	Toxic effect of lead and its compounds (including fumes)	injuries & poisonings	NA	NA	NA	NA	NA	NA	NA	NA	NA	NA	NA
985	Toxic effect of other metals	injuries & poisonings	NA	NA	NA	NA	NA	NA	NA	NA	NA	NA	NA
986	Toxic effect of carbon monoxide	injuries & poisonings	NA	NA	NA	NA	NA	NA	NA	NA	NA	NA	NA
987	Toxic effect of other gases, fumes, or vapors	injuries & poisonings	NA	NA	NA	NA	NA	NA	NA	NA	NA	NA	NA
988	Toxic effect of noxious substances eaten as food	injuries & poisonings	NA	NA	NA	NA	NA	NA	NA	NA	NA	NA	NA
989	Toxic effect of other substances, chiefly nonmedicinal as to source	injuries & poisonings	NA	NA	NA	NA	NA	NA	NA	NA	NA	NA	NA
994	Sepsis and SIRS	injuries & poisonings	NA	NA	NA	NA	NA	NA	NA	NA	NA	NA	NA
994.1	Systemic inflammatory response syndrome (SIRS)	injuries & poisonings	NA	NA	NA	NA	NA	NA	NA	NA	NA	NA	NA
994.21	Septic shock	injuries & poisonings	NA	NA	NA	NA	NA	NA	NA	NA	NA	NA	NA
Only diseases with at least 1% case prevalence (i.e., total n cases ≥335) were included. Associations were tested using logistic regression with adjustments for age, sex, genotyping array, and 5 PCs of ancestry.
Significant associations are shown in bold. Associations were considered significant at Bonferroni P value cut-offs accounting for the total number of tested diseases (i.e., cross-sectional analysis P value =0.05/675 tested diseases with at least 1% case prevalence =1.49x10-4).
Stratified PheWAS by Charlson Comorbidity Index show study findings among patients with low morbidity (healthiest): 10-yr survival> 90.15% and high morbidity (sickest): 10-yr survival= 0.009%.
*Please be aware that adjusting for BMI could induce collider bias.
Abbreviations: NA=not applicable, OR=odds ratio, SD=standard deviation.

## Sheet: STable5
Table S5. Sensitivity phenome-wide interaction results between obesity polygenic risk score and obesity lifestyle risk index on disease phenotypes. Diagnoses were restricted to new diagnoses made 1 year and later after Biobank enrollment to partly account for potential changes in lifestyle attributed to disease onset.
Phecode	Description	Group	n cases/n controls	Pint value
278.11	Morbid obesity	endocrine/metabolic	95 / 10992	0.5109
278.1	Obesity	endocrine/metabolic	308 / 10992	0.9508
539	Bariatric surgery	digestive	80 / 16308	0.174081
250.2	Type 2 diabetes	endocrine/metabolic	158 / 12200	0.48149
278.4	Abnormal weight gain	endocrine/metabolic	102 / 10992	0.742107
401.1	Essential hypertension	circulatory system	549 / 7629	0.365359
250.3	Insulin pump user	endocrine/metabolic	28 / 12200	0.22759
250.22	Type 2 diabetes with renal manifestations	endocrine/metabolic	21 / 12200	0.5757
327.32	Obstructive sleep apnea	neurological	319 / 11483	0.209304
278	Overweight, obesity and other hyperalimentation	endocrine/metabolic	259 / 10992	0.875124
428.4	Heart failure with preserved EF [Diastolic heart failure]	circulatory system	134 / 13220	0.51364
456	Chronic venous insufficiency [CVI]	circulatory system	92 / 9561	0.688766
327.3	Sleep apnea	neurological	99 / 11483	0.376173
250.23	Type 2 diabetes with ophthalmic manifestations	endocrine/metabolic	0 / 12200	NA
740.9	Osteoarthrosis NOS	musculoskeletal	221 / 9251	0.337123
250.7	Diabetic retinopathy	endocrine/metabolic	41 / 14331	0.94776
585.1	Acute renal failure	genitourinary	275 / 11882	0.619298
740.11	Osteoarthrosis, localized, primary	musculoskeletal	573 / 9251	0.803748
782.3	Edema	symptoms	485 / 13535	0.774766
401.22	Hypertensive chronic kidney disease	circulatory system	22 / 7629	0.973962
415.2	Chronic pulmonary heart disease	circulatory system	42 / 14242	0.6155
586	Other disorders of the kidney and ureters	genitourinary	178 / 11882	0.5588
249	Secondary diabetes mellitus	endocrine/metabolic	32 / 12200	0.422058
261	Vitamin deficiency	endocrine/metabolic	51 / 11947	0.74777
585.3	Chronic renal failure [CKD]	genitourinary	132 / 11882	0.974108
428.3	Heart failure with reduced EF [Systolic or combined heart failure]	circulatory system	84 / 13220	0.02513
262	Mineral deficiency NEC	endocrine/metabolic	104 / 11947	0.05738
585.33	Chronic Kidney Disease, Stage III	genitourinary	213 / 11882	0.49055
571.5	Other chronic nonalcoholic liver disease	digestive	209 / 11997	0.19423
681.5	Cellulitis and abscess of leg, except foot	dermatologic	121 / 12968	0.490963
269	Proteinuria	endocrine/metabolic	114 / 14529	0.04367
250.24	Type 2 diabetes with neurological manifestations	endocrine/metabolic	19 / 12200	0.548
401.2	Hypertensive heart and/or renal disease	circulatory system	2 / 7629	0.996
428.1	Congestive heart failure (CHF) NOS	circulatory system	138 / 13220	0.705893
263	Other nutritional deficiency	endocrine/metabolic	109 / 11947	0.944125
261.4	Vitamin D deficiency	endocrine/metabolic	491 / 11947	0.644814
280.1	Iron deficiency anemias, unspecified or not due to blood loss	hematopoietic	179 / 10884	0.18293
740.1	Osteoarthritis; localized	musculoskeletal	23 / 9251	0.3019
854	Complications of cardiac/vascular device, implant, and graft	injuries & poisonings	21 / 14591	0.8653
285.21	Anemia in chronic kidney disease	hematopoietic	32 / 10884	0.041925
Disease outcomes were limited to 40 significant findings from obesity polygenic risk score PheWAS. Interaction tests were conducted by adding an interaction term between the PRS and the index and adding both the PRS and the index as covariates and the models were adjusted for age, sex, genotyping array, and 5 PCs of ancestry.
Pint value are P values for the interaction term between the continuous polygenic risk score and obesity lifestyle risk index. Interactions were considered significant at Pint <0.00125 accounting for 40 tests.
Abbreviations: NA=not applicable, OR=odds ratio, SD=standard deviation.
